# Supplementary material for: Sustained Low-Dose Treatment with the Histone Deacetylase Inhibitor LBH589 Induces Terminal Differentiation of Osteosarcoma Cells
Source: Sarcoma. 2013 Feb 28;2013:608964. doi: 10.1155/2013/608964 (PMC3603321; doi:10.1155/2013/608964)
Supplement: Supplementary file 1 — Supplementary Figure 1: Effect of LBH589 in human osteosarcoma cells. Cell viability, western blot analysis and cell morphology in human osteosarcoma cells following 21 days culture in 15nM LBH589. A, B143 cell line. B, MG-63 cell line. C, Saos-2 cell line. D, SJSA cell line. Bar = 500 μm. Supplementary Figure 2: Effect of LBH589 in human osteosarcoma cells on cell cycle and apoptosis. A, Phase contrast microscopy. B, Analysis of cell cycle by flow cytometry. C, Analysis of apoptosis by flow cytometry. Early apoptotic cells are represented by PI negative, Annexin V positive expression (bottom right quadrant). Bar = 500 μm. Supplementary Figure 3: LBH589-mediated growth inhibition is irreversible. Cell viability following withdrawal of 15nM LBH589. Supplementary Table 1: Primers for quantitative real-time PCR. Supplementary Table 2: U2OS differentially expressed genes following 21-days culture (DMSO vehicle vs 15nM LBH589). Supplementary Table 3: SJSA differentially expressed genes following 21-days culture (DMSO vehicle vs 15nM LBH589). Supplementary Table 4: B143 differentially expressed genes following 21-days culture (DMSO vehicle vs 15nM LBH589). Supplementary Table 5: U20S gene ontology analysis. [file 608964.f1.zip › Table S2.xlsx]

## Sheet: a_vs_b_fc2.txt
Supplementary Table 2. U2OS differentially expressed genes following 21-days culture (DMSO vehicle vs 15nM LBH589).
mRNA	Chromosome	CYTOBAND	p-value	Fold-Change
IFI27	14	14q32.13a	1.66068e-15	-169.154
IL1B	2	2q13d	5.05541e-12	-64.6551
C8ORF4	8	8p11.21c	4.19125e-10	-61.5241
HLA-DPA1	6	6p21.32a	5.622e-13	-57.3856
IFI44L	1	1p31.1e	6.3692e-15	-51.5231
RNASE1	14	14q11.2b	2.43772e-15	-49.5949
IL8	4	4q13.3d	6.51834e-10	-47.8855
CEACAM6	19	19q13.2c	2.73431e-14	-42.6733
PTGS2	1	1q31.1a	1.94228e-14	-38.1775
SLPI	20	20q13.12b	2.72563e-12	-37.175
SPINK1	5	5q32e	1.64355e-12	-36.2258
MMP10	11	11q22.2b	2.68115e-12	-34.3496
PI3	20	20q13.12b	4.25579e-11	-32.6081
IL1A	2	2q13d	9.34539e-13	-31.7222
LCP1	13	13q14.12b	1.54523e-17	-30.8421
IL6	7	7p15.3c	8.39813e-14	-30.6776
CST2	20	20p11.21b	1.20682e-09	-29.0674
MSMP	9	9p13.3a	2.63144e-10	-25.1654
NCKAP1L	12	12q13.2a	9.14856e-10	-24.3381
PGM5	9	9q13a-q13b	7.9224e-15	-24.113
LAMC2	1	1q25.3d	1.41054e-16	-24.0156
CST4	20	20p11.21b	1.51781e-10	-23.9045
CXCL2	4	4q13.3d	1.00209e-07	-22.8402
CD33	19	19q13.33d	6.01378e-13	-21.6848
CSF2	5	5q31.1b	8.79706e-10	-21.4172
CXCL1	4	4q13.3d	1.0852e-09	-17.2976
TNFSF15	9	9q32e	5.85165e-14	-17.1269
SERPINB7	18	18q21.33b	2.74676e-14	-15.5424
IFITM1	11	11p15.5d	7.18077e-14	-14.7161
CD53	1	1p13.3a	4.43907e-11	-14.3809
SCG5	15	15q13.3c	2.78584e-10	-13.04
HLA-DMA	6	6p21.32a	1.95818e-14	-12.3291
SPRR2D	1	1q21.3c	1.23952e-09	-12.1108
CLDN1	3	3q28c	6.60861e-08	-12.0972
DEFB1	8	8p23.1f	2.11166e-09	-11.9996
HSPB8	12	12q24.23b	5.2547e-09	-11.5186
CCL3L3	17	17q12b	7.80783e-08	-11.168
CFB	6	6p21.32b	4.85158e-10	-11.0647
OAS2	12	12q24.13b	8.74761e-12	-10.9818
HLA-B	6	6p21.33a	2.59072e-14	-10.9811
CCL20	2	2q36.3c	2.8811e-06	-10.9387
EBI3	19	19p13.3d	1.50783e-08	-10.5297
CST1	20	20p11.21b	1.07932e-07	-10.4162
HLA-DRB6	6	6p21.32b	3.98579e-07	-9.42775
TCN1	11	11q12.1d	1.24112e-06	-9.38571
ABP1	7	7q36.1c	4.83157e-09	-9.07077
GIMAP4	7	7q36.1c	5.62735e-09	-8.96099
HLA-DMB	6	6p21.32a	1.80022e-09	-8.67899
TSPAN8	12	12q21.1a	1.03018e-08	-8.60841
LILRA2	19	19q13.42a	1.1432e-10	-8.52988
TMEM132A	11	11q12.2a	1.15139e-11	-8.50914
TUBAL3	10	10p15.1c	2.72191e-07	-8.4853
IL32	16	16p13.3d	1.72783e-09	-8.39003
CEACAM1	19	19q13.2c	5.0931e-11	-8.38999
TFF3	21	21q22.3b	4.3376e-09	-8.37899
SCG2	2	2q36.1d	6.13311e-12	-8.22055
NNMT	11	11q23.2b	8.59826e-09	-7.96989
STC1	8	8p21.2d	2.22368e-09	-7.92572
PARM1	4	4q13.3e	1.84415e-14	-7.85073
DNAJC12	10	10q21.3d	9.90311e-11	-7.84136
CYP4B1	1	1p33d	7.79461e-08	-7.72059
CES1	16	16q12.2c	6.78495e-09	-7.70764
PAEP	9	9q34.3b	3.2312e-06	-7.69732
OAS1	12	12q24.13b	5.75535e-14	-7.59924
EPB41L3	18	18p11.31c-p11.31b	1.35366e-11	-7.57984
GDF15	19	19p13.11c	1.09892e-09	-7.57852
PADI4	1	1p36.13d	1.17911e-07	-7.39096
LOX	5	5q23.1e	7.36736e-07	-7.29975
C6ORF58	6	6q22.33b	1.46846e-07	-7.24679
IFI6	1	1p35.3b	8.57645e-12	-7.15433
TREM1	6	6p21.1g	1.1589e-05	-7.11111
MX1	21	21q22.3a	3.58356e-12	-7.10491
C3ORF57	3	3q26.1b	2.81333e-11	-7.05038
CCDC148	2	2q24.1e	3.94521e-09	-6.99409
BST2	19	19p13.11d	1.9608e-09	-6.8619
CCL3	17	17q12b	2.92379e-06	-6.86154
GCNT3	15	15q22.2a	2.79549e-08	-6.6905
AKR1C2	10	10p15.1c	1.35461e-09	-6.66139
PTPRR	12	12q15d	3.30488e-08	-6.51767
FCRLA	1	1q23.3b	2.70273e-10	-6.45703
TP73L	3	3q28b	4.61569e-09	-6.34565
CCL3L1	17	17q12b	7.4786e-07	-6.31552
NCALD	8	8q22.3b	1.84951e-08	-6.14113
PLA2G4C	19	19q13.32c	2.48293e-09	-6.11346
STXBP6	14	14q12a	5.10855e-10	-5.99256
GLIS3	9	9p24.2a	7.72354e-14	-5.92444
FABP4	8	8q21.13b	9.80566e-07	-5.71737
HLA-H	6	6p21.33b	4.48271e-14	-5.71269
HLA-F	6	6p22.1a	5.4984e-12	-5.67744
MIR302C		4q25f	5.92782e-08	-5.66763
TLE2	19	19p13.3f	7.61543e-10	-5.63291
ENPP5	6	6p12.3e	3.31169e-08	-5.60968
EPSTI1	13	13q14.11c-q14.11d	1.98059e-10	-5.55114
MX2	21	21q22.3a	1.48675e-09	-5.54266
PDE1B	12	12q13.2a	1.69252e-08	-5.53478
HEPH	X	Xq12a	1.55418e-08	-5.51639
PTGES	9	9q34.11d	2.73624e-10	-5.44865
AADAC	3	3q25.1c	4.74671e-07	-5.44653
HSD11B1	1	1q32.2b	2.78282e-12	-5.41815
KLRC3	12	12p13.2c	1.26223e-09	-5.40367
ZC3H12A	1	1p34.3c	9.20442e-10	-5.28357
TXNIP	1	1q21.1b	3.19666e-10	-5.26059
ARL14	3	3q26.1a	5.30582e-09	-5.2504
ABCC3	17	17q21.33b	5.69449e-09	-5.21612
CA9	9	9p13.3a	3.56789e-06	-5.18352
AIM2	1	1q23.1g-q23.2a	9.38312e-09	-5.16102
GPNMB	7	7p15.3b	9.14032e-09	-5.1278
UBD	6	6p22.1a	4.44729e-07	-5.08358
KLRC2	12	12p13.2c	4.35028e-09	-4.98883
TMEM45A	3	3q12.2a	5.20346e-09	-4.9592
GABRB1	4	4p12b	1.0894e-06	-4.94408
TPP1	11	11p15.4c	3.82638e-11	-4.87006
AGR2	7	7p21.1b	8.46861e-09	-4.86295
GKN2	2	2p14a	9.86833e-07	-4.83469
NFKBIZ	3	3q12.3a	9.6808e-10	-4.79305
ABCA1	9	9q31.1d	7.08585e-12	-4.74638
CD1D	1	1q23.1e	2.13883e-07	-4.71259
CDH12	5	5p14.3b-p14.3a	1.22425e-07	-4.68073
GSTM3	1	1p13.3b	8.04187e-12	-4.62153
F2RL2	5	5q13.3d	3.12615e-08	-4.61602
SOD2	6	6q25.3f	5.75217e-12	-4.61375
IL1F8	2	2q13d	1.62242e-11	-4.60907
RASGRP3	2	2p22.3d	4.37824e-07	-4.5973
AMHR2	12	12q13.13e	1.54697e-07	-4.52558
IDUA	4	4p16.3c	1.75381e-07	-4.50821
NTN4	12	12q22d	1.75233e-09	-4.5037
SUNC1	7	7p12.3b	2.93429e-07	-4.47325
TMEM158	3	3p21.31k	5.79589e-11	-4.46892
TNC	9	9q33.1a	2.65809e-13	-4.46022
WFDC3	20	20q13.12b	1.03922e-07	-4.45753
IFIH1	2	2q24.2d	2.22669e-12	-4.43705
C21ORF7	21	21q21.3c	1.82321e-09	-4.4268
TMEM140	7	7q33b	2.86514e-07	-4.38836
LAIR2	19	19q13.42a	4.56394e-07	-4.38101
KYNU	2	2q22.2a	1.85522e-08	-4.35787
MMP3	11	11q22.2b	0.000126509	-4.3272
RENBP	X	Xq28f	3.30184e-06	-4.32691
TMCC2	1	1q32.1g	2.51411e-05	-4.2643
IL1F9	2	2q13d	1.7586e-05	-4.25717
MYO1D	17	17q11.2e	2.2432e-09	-4.25162
CDH11	16	16q21e	2.98901e-12	-4.24781
VEGFA	6	6p21.1c	2.1841e-08	-4.2343
IGFL3	19	19q13.32b	5.5577e-09	-4.22452
HLA-DQB1	6	6p21.32b	5.99011e-09	-4.15149
IRF9	14	14q12a	1.02877e-12	-4.12869
VWA5A	11	11q24.1c-q24.2a	7.52274e-09	-4.123
HBG2	11	11p15.4c	9.46573e-09	-4.09893
CRIP2	14	14q32.33c	6.47524e-10	-4.06256
IRAK2	3	3p25.3b	1.25068e-07	-4.04677
COL24A1	1	1p22.3d	3.41352e-05	-4.04329
TCN2	22	22q12.2b	2.89421e-11	-4.04255
GABARAPL1	12	12p13.2c	2.82736e-11	-4.03899
KIAA1217	10	10p12.2a-p12.1d	7.50351e-12	-4.03863
PROSAPIP1	20	20p13c	1.23074e-05	-3.98596
PAPPA	9	9q33.1a-q33.1b	1.24616e-06	-3.96386
PCDHB12	5	5q31.3b	4.32815e-05	-3.95837
KRT222	17	17q21.2a	7.22245e-05	-3.94984
PADI3	1	1p36.13e	4.67855e-06	-3.8748
CHRNA1	2	2q31.1g	3.38522e-08	-3.86152
KIAA0319	6	6p22.2b	3.4777e-06	-3.83664
CDA	1	1p36.12b	8.62196e-05	-3.81039
IRX6	16	16q12.2c	8.82381e-06	-3.80756
TJP3	19	19p13.3e	6.90928e-06	-3.78966
SLC9A9	3	3q24a	2.82534e-05	-3.78192
TNFSF10	3	3q26.31b	8.98047e-07	-3.77977
TNFAIP3	6	6q23.3d	4.80265e-07	-3.77958
C6ORF105	6	6p24.1c	8.04306e-05	-3.76415
CRLF2	Y	Xp22.33e,Yp11.32a	2.62795e-05	-3.74194
BHLHB3	12	12p12.1a	6.21117e-07	-3.68793
CEBPD	8	8q11.21a	4.65055e-08	-3.66421
HBG1	11	11p15.4c	8.65569e-07	-3.65328
SULT1C2	2	2q12.3c	2.32639e-06	-3.64177
C13ORF31	13	13q14.11e	0.000678588	-3.63654
SUCNR1	3	3q25.1c	0.000181973	-3.62725
MAP3K8	10	10p11.23a	4.42027e-06	-3.62288
BIRC3	11	11q22.2a	2.73277e-11	-3.61806
PROS1	3	3q11.2a	5.17991e-11	-3.61502
EPAS1	2	2p21b	1.34217e-10	-3.6137
DMRT1	9	9p24.3b	1.30952e-06	-3.60076
CCL2	17	17q12a	3.07218e-06	-3.59822
MIR1275			8.60953e-06	-3.59324
CYTH4	22	22q13.1a	8.64162e-07	-3.58677
IQCD	12	12q24.13b	1.78057e-05	-3.58191
PBXIP1	1	1q21.3e	4.07449e-05	-3.52409
SYT1	12	12q21.2c	4.01501e-06	-3.51235
NDRG1	8	8q24.22c	6.7563e-05	-3.51064
C1ORF116	1	1q32.1h	1.07148e-09	-3.51024
ABCA4	1	1p22.1a	7.49509e-07	-3.50141
DNAJB9	7	7q31.1a	2.92292e-06	-3.48193
RTBDN	19	19p13.13c	9.08561e-08	-3.47729
TNFRSF9	1	1p36.23b	0.000263015	-3.45724
ABI3BP	3	3q12.2a-q12.2b	3.85439e-06	-3.4456
HLA-A29.1			4.68685e-09	-3.42501
WDR69	2	2q36.3c	6.9042e-07	-3.42153
SERPINB2	18	18q21.33b	3.36979e-07	-3.42123
FZD4	11	11q14.2a	7.19711e-11	-3.41481
CA11	19	19q13.33a	2.49734e-10	-3.41133
PCBP3	21	21q22.3f	1.14733e-05	-3.40505
PSCD4	22	22q13.1a	2.52136e-06	-3.40467
RPS6KA2	6	6q27c	1.13931e-12	-3.40456
SDC4	20	20q13.12b	3.59629e-08	-3.4027
SYTL2	11	11q14.1e	2.28704e-11	-3.39365
MGC16291		10q11.21a	1.52112e-05	-3.39065
SEL1L	14	14q31.1c	2.83755e-08	-3.37003
SEZ6L2		16p11.2d	2.79475e-12	-3.36948
EDNRA	4	4q31.23a	5.27213e-10	-3.36725
MIR21		17q23.1a	1.84504e-05	-3.35665
DDX60	4	4q32.3e	2.60687e-09	-3.34782
STC2	5	5q35.2a	1.2891e-05	-3.34098
CD36	7	7q21.11c	4.70464e-08	-3.33295
DYNLRB2	16	16q23.2a	5.21838e-05	-3.33176
GIMAP5	7	7q36.1c	0.000113662	-3.32986
NMUR2	5	5q33.1e	5.96462e-05	-3.3158
NMNAT2	1	1q25.3d	2.68138e-10	-3.30572
IFI44	1	1p31.1e	2.70087e-11	-3.30428
SUSD2	22	22q11.23b	1.5268e-08	-3.30011
PDE7B	6	6q23.3b	5.57874e-07	-3.25939
MAST1	19	19p13.13c	0.000796445	-3.25787
CCPG1	15	15q21.3b-q21.3c	1.74646e-10	-3.25746
PGM2L1	11	11q13.4c	8.23441e-08	-3.25032
OAS3	12	12q24.13b	6.49347e-10	-3.24972
SAMD9L	7	7q21.2b-q21.3a	1.67884e-06	-3.24538
VSTM2L	20	20q11.23b	9.87704e-06	-3.23858
FBXO32	8	8q24.13c	5.07038e-10	-3.2369
CDKN1A	6	6p21.31a	1.11015e-12	-3.23519
ADM	11	11p15.4a	0.000779651	-3.23024
CPE	4	4q32.3b	7.6139e-08	-3.22322
HLA-G	6	6p21.33b	1.71182e-07	-3.22215
JUNB	19	19p13.13c	9.42832e-06	-3.21895
MYH13	17	17p13.1a	0.00065477	-3.21741
VNN1	6	6q23.2b	1.9776e-05	-3.21588
CALB2	16	16q22.3a	4.06803e-13	-3.21371
C8ORF34	8	8q13.2b-q13.2c	2.92719e-07	-3.20729
HLA-DQA1		6p21.32b	0.00012412	-3.20297
IFIT2	10	10q23.31b	3.11897e-10	-3.20061
RELB	19	19q13.32a	1.82882e-06	-3.19643
VEGFC	4	4q34.3a	4.48484e-07	-3.19224
FBXO15	18	18q22.3c	0.000147935	-3.18019
C1R	12	12p13.31d	2.57081e-05	-3.17781
ENTHD1	22	22q13.1d	0.000260216	-3.16395
SEL1L3	4	4p15.2c	2.22444e-11	-3.16266
CPA4	7	7q32.2b	5.43227e-06	-3.15711
FLJ35220	17	17q25.3e	1.78064e-06	-3.14996
CHPF	2	2q35f	2.64981e-07	-3.14969
IL13RA2	X	Xq23c	2.83624e-11	-3.10929
CD24	Y		4.37377e-13	-3.10783
IRF7	11	11p15.5d	1.27407e-11	-3.08778
DDIT4	10	10q22.1f	0.000167141	-3.07994
ERC2	3	3p14.3c-p14.3b	8.75766e-06	-3.07282
ENPP2	8	8q24.12b	1.29134e-07	-3.06877
LY96	8	8q21.11a	3.76215e-07	-3.06809
OASL	12	12q24.31a	1.69048e-11	-3.06545
SILV	12	12q13.2c	3.97225e-08	-3.06241
ANXA10	4	4q32.3e	0.00123398	-3.06228
IL1F5	2	2q13d	5.1949e-07	-3.06055
RABAC1	19	19q13.2c	6.02902e-13	-3.05357
TP63	3	3q28b	1.43188e-06	-3.05147
CH25H	10	10q23.31b	6.01663e-06	-3.04999
SOD3	4	4p15.2c	0.00142818	-3.03636
PKIB	6	6q22.31c	1.59503e-07	-3.03445
APLP1	19	19q13.12a	2.74044e-08	-3.0296
FSTL3	19	19p13.3j	4.03921e-08	-3.02385
MMP1	11	11q22.2b	1.1021e-07	-3.01895
CDCP1	3	3p21.31k	4.76356e-08	-3.01508
SLAMF7	1	1q23.3a	0.000265228	-3.01375
DEFB126	20	20p13f	0.000151271	-3.00344
ZBTB47	3	3p22.1a	8.59441e-07	-3.0022
BMP2	20	20p12.3b	4.67593e-08	-2.99673
MLLT11	1	1q21.2d	1.42036e-10	-2.9839
RARRES3	11	11q12.3b	5.27156e-06	-2.97794
IFIT3	10	10q23.31b	1.53495e-08	-2.9693
ETV1	7	7p21.2a	2.7178e-05	-2.96185
NR4A2	2	2q24.1c	1.92575e-05	-2.95919
SERPING1	11	11q12.1a	1.67697e-08	-2.95794
EVI2B	17	17q11.2d	7.67445e-06	-2.95704
CFI	4	4q25c	7.88426e-09	-2.94795
TNIP1	5	5q33.1d	2.35111e-05	-2.94258
CLEC3A	16	16q23.1d	3.53503e-07	-2.93878
YPEL4	11	11q12.1a	0.00040202	-2.92384
NELL2	12	12q12g	3.59365e-10	-2.91558
GPRC5C	17	17q25.1b	2.01653e-07	-2.91088
CD3D	11	11q23.3d	6.18646e-08	-2.90726
GRB10	7	7p12.2a	4.64602e-10	-2.9067
ISG20	15	15q26.1a	1.4759e-08	-2.90656
PLEKHB1	11	11q13.4b	2.55323e-08	-2.8995
AKR1B10	7	7q33b	6.05896e-06	-2.89737
SHC4	15	15q21.1d	1.47708e-06	-2.88695
FAAH2	X	Xp11.1b	0.000711623	-2.8839
QPCT	2	2p22.2a	1.40628e-09	-2.88389
YPEL2	17	17q22d	9.27978e-06	-2.8832
GATS	7	7q22.1c	1.7919e-06	-2.87452
LGALS3BP	17	17q25.3c	1.28801e-08	-2.86656
LMCD1	3	3p26.1a	9.84967e-10	-2.86476
CCDC153	11	11q23.3e	1.06075e-05	-2.86315
CD59	11	11p13d-p13c	6.30542e-13	-2.8617
TSPAN13	7	7p21.1b	3.72194e-08	-2.85769
SELM	22	22q12.2c	4.39587e-09	-2.85606
SLC22A18	11	11p15.4d	1.91701e-11	-2.84317
TGFBR2	3	3p24.1a	7.72665e-13	-2.8421
VNN2	6	6q23.2b	2.57221e-07	-2.82647
C10ORF65	10	10q24.1b	0.000145017	-2.82473
MUC1	1	1q22a	2.77821e-08	-2.82289
CD99L2	X	Xq28c	9.31779e-11	-2.82213
PODXL	7	7q32.3b	1.17549e-09	-2.82093
RBM47	4	4p14a	1.97925e-07	-2.82034
SLC23A3	2	2q35f	0.00287566	-2.81977
ALOX5AP	13	13q12.3c	7.68988e-05	-2.8165
NALP5	19	19q13.42c	4.11086e-06	-2.80264
STAT2	12	12q13.2c	1.05429e-08	-2.79661
FLJ45337	1	1p32.3a	8.12314e-06	-2.79249
S100A9	1	1q21.3c	0.000138988	-2.79154
RND3	2	2q23.3a	2.27692e-08	-2.78915
PARP12	7	7q34c	6.91808e-11	-2.78549
RSPH3	6	6q25.3e	5.39151e-05	-2.78415
HYAL3	3	3p21.31b	5.84836e-10	-2.78289
C9ORF84	9	9q31.3b	5.53383e-06	-2.77356
C6ORF188	6	6q22.1d	0.00183442	-2.76731
IGFL2	19	19q13.32b	5.25397e-05	-2.76729
IFIT1	10	10q23.31b	2.63796e-06	-2.76713
YPEL5	2	2p23.1b	2.56177e-09	-2.76569
CEBPB	20	20q13.13e	4.61344e-15	-2.7644
CYFIP2	5	5q33.3a-q33.3b	5.12165e-10	-2.76301
C2CD2L	11	11q23.3e	2.46695e-07	-2.75749
ASS1	9	9q34.11e	9.57836e-13	-2.75702
GRN	17	17q21.31c	6.60146e-10	-2.75023
TLE6	19	19p13.3f	3.74053e-06	-2.74766
TAPBP	6	6p21.32a	3.57344e-08	-2.74361
PTGFR	1	1p31.1e	6.89118e-09	-2.74025
FTH1	11	11q12.3a	5.32754e-06	-2.73721
SNRP70	19	19q13.33a	1.73476e-05	-2.73716
C2ORF15	2	2q11.2c	0.000901107	-2.73281
MEIS3	19	19q13.32c	5.72664e-05	-2.72978
ZNF558	19	19p13.2d	3.73157e-05	-2.72388
TMEM150A	2	2p11.2f	1.82349e-09	-2.71853
PARP9	3	3q21.1a	1.2211e-09	-2.71738
FZD8	10	10p11.21b	1.66644e-07	-2.7088
WFDC10B	20	20q13.12b	0.000337097	-2.70446
SEMA3C	7	7q21.11c	5.57942e-05	-2.69807
ARNT2	15	15q25.1b	0.000117753	-2.68819
TMEM144	4	4q32.1d-q32.1e	6.1364e-09	-2.68109
SHANK2	11	11q13.3d	2.43829e-05	-2.67742
C9ORF123	9	9p24.1a	2.29154e-07	-2.67671
PRSS2	7	7q34f	7.25594e-05	-2.67477
IGFBP2	2	2q35c	2.93464e-05	-2.67447
HPGD	4	4q34.1d	2.07701e-06	-2.66962
MS4A7	11	11q12.2a	0.000223522	-2.667
PPIL6	6	6q21f	0.00178154	-2.66545
SERPINI1	3	3q26.1f	4.7364e-07	-2.66073
XKR3	22	22q11.1d	0.00131113	-2.65701
ALDH1L1	3	3q21.2c	0.00374002	-2.655
C5ORF53	5	5q31.3a	0.000273224	-2.65274
HSD17B14	19	19q13.33a	3.72299e-06	-2.64702
ABCA13	7	7p12.3b	0.000136372	-2.64083
ZC3H12C	11	11q22.3d	3.67428e-10	-2.63859
ISG15	1	1p36.33b	1.21301e-09	-2.63429
PIK3IP1	22	22q12.2c	9.4008e-06	-2.63207
RGL1	1	1q25.3e	1.03342e-09	-2.62834
BMF	15	15q15.1a	2.86272e-07	-2.62718
FLJ35767	17	17q25.3g	3.05987e-05	-2.61569
C7ORF41	7	7p15.1b	1.18795e-08	-2.61362
LOH3CR2A	3	3p26.1a	0.00287349	-2.6107
SPAG4	20	20q11.22b	1.95027e-05	-2.60446
FHDC1	4	4q31.3d	2.14089e-05	-2.60118
EBF4	20	20p13c	1.0371e-05	-2.59372
CERCAM	9	9q34.11b	3.00035e-05	-2.59019
ITGA3	17	17q21.33a	1.70436e-08	-2.57526
FMO4	1	1q24.3a	0.00038467	-2.5667
ITM2A	X	Xq21.1b	2.79882e-09	-2.56659
NGF	1	1p13.2a	1.22165e-06	-2.56609
SLC36A2	5	5q33.1d	4.6254e-06	-2.56354
SLC1A4	2	2p14c	0.000315348	-2.54998
DKK3	11	11p15.3b	1.66566e-09	-2.54742
AKR1B1	7	7q33b	7.52706e-13	-2.54616
CTH	1	1p31.1k	4.87279e-09	-2.54539
IL23A	12	12q13.2c	0.00320634	-2.54422
HLA-A	6	6p21.33b	2.76714e-10	-2.53657
ZNF311	6	6p22.1a	0.000362727	-2.53581
BBS1	11	11q13.1e	1.09353e-07	-2.53551
LIF	22	22q12.2b	1.8362e-06	-2.53306
INHBE	12	12q13.3b	2.85209e-05	-2.53167
ABTB2	11	11p13c	0.00186815	-2.52261
IGFBP3	7	7p13b	0.000509625	-2.52146
C1S	12	12p13.31d	9.20405e-06	-2.51955
RNASE4	14	14q11.2b	1.3048e-06	-2.51637
DDX58	9	9p21.1a	5.0488e-08	-2.51554
SPRR2A	1	1q21.3c	0.00210191	-2.51403
TP53INP2	20	20q11.22b	7.23504e-10	-2.51318
PDGFRL	8	8p22b	2.50511e-09	-2.50785
ZDHHC11	5	5p15.33e-p15.33d	7.43094e-06	-2.50623
RNF43	17	17q22d	0.000148738	-2.50581
SLFN5	17	17q12a	0.000151837	-2.49829
FOSB	19	19q13.32a	0.000113214	-2.49805
PSG4	19	19q13.31a	9.88353e-09	-2.4954
C4ORF47	4	4q35.1f	0.0012714	-2.49333
DDIT3	12	12q13.3b	9.37491e-07	-2.49127
SESN2	1	1p35.3b	0.000209048	-2.48638
SAMD9	7	7q21.2b	2.91719e-11	-2.48634
LZTFL1	3	3p21.31j	1.82106e-08	-2.48589
C5ORF41	5	5q35.2a	6.72254e-06	-2.48395
CYP1A1	15	15q24.1b	0.000675747	-2.48139
PMAIP1	18	18q21.32b	1.85146e-06	-2.47984
SPRR2F	1	1q21.3c	6.34591e-05	-2.47628
TRPM4	19	19q13.33a	7.67774e-08	-2.47627
HERC6	4	4q22.1b	2.68332e-07	-2.46761
EGR1	5	5q31.2c	0.000148936	-2.46526
CTSS	1	1q21.2c	0.000613768	-2.46382
LTB	6	6p21.33a	1.22159e-05	-2.46222
CHURC1	14	14q23.3a	1.67058e-08	-2.46143
PLLP	16	16q13c	3.65885e-08	-2.46104
KCNMA1	10	10q22.3b-q22.3c	8.69083e-09	-2.45976
TMEM178	2	2p22.1b	0.000205916	-2.45332
ADAM8	10	10q26.3f	0.000255315	-2.44855
RND1	12	12q13.12a	0.000165011	-2.44604
NAT2	8	8p22a	0.000400536	-2.4444
AHI1	6	6q23.3a	3.74772e-08	-2.44416
PIWIL2	8	8p21.3a	3.9385e-07	-2.443
RGS16	1	1q25.3c	0.00010576	-2.44269
PTPRU	1	1p35.3a	1.81657e-06	-2.44211
CCDC85A	2	2p16.1d-p16.1c	1.76242e-06	-2.43618
FAM133A	X	Xq21.32a	1.9507e-05	-2.43415
PSG9	19	19q13.31a	3.04094e-05	-2.42921
KLF9	9	9q21.11c	1.10143e-05	-2.429
LTBP1	2	2p22.3d	0.000838677	-2.42856
C7ORF53	7	7q31.1c	0.00165935	-2.42483
FLJ35024	9	9p24.2b	0.000407449	-2.42196
WWC1	5	5q35.1a	4.00347e-08	-2.41492
CXADR	21	21q21.1c	7.54695e-08	-2.41064
OLAH	10	10p13c	1.12254e-05	-2.40782
CATSPER1	11	11q13.1d	5.94358e-08	-2.40476
CPNE4	3	3q22.1b-q22.1c	3.59931e-06	-2.40045
SRD5A3	4	4q12d	0.00133462	-2.3974
HMGB3	X	Xq28c-q28d	8.00409e-09	-2.39672
PAM	5	5q21.1d	1.06071e-09	-2.39157
CAPN5	11	11q13.5c	6.60212e-06	-2.39149
STS	X	Xp22.31e-p22.31d	0.000396465	-2.39133
ZNF641	12	12q13.11c	0.000361234	-2.39062
DJ341D10.1	X	Xq22.1c	2.7998e-06	-2.39046
ANO2	12	12p13.31e	3.01437e-05	-2.38997
OPTN	10	10p13e	1.19754e-05	-2.38649
RGAG1	X	Xq22.3d	0.000633146	-2.38458
NFKBIA	14	14q13.2b	2.27338e-06	-2.38103
KIAA1908		7p22.3a	0.000109065	-2.37439
SCIN	7	7p21.3a	9.83861e-06	-2.37413
ABCC2	10	10q24.2c	0.00336817	-2.37302
RASD2	22	22q12.3c	0.000266331	-2.37102
PLD3	19	19q13.2b	2.53053e-11	-2.37054
MFGE8	15	15q26.1a	7.37329e-12	-2.36387
SIK1	21	21q22.3c	6.7371e-08	-2.36009
FNDC3B	3	3q26.31a	2.14875e-09	-2.35705
IL7R	5	5p13.2c	0.000253435	-2.35531
ASTN1	1	1q25.2a	1.63313e-05	-2.35134
COL22A1	8	8q24.23c	0.00644414	-2.34596
C17ORF28	17	17q25.1c	3.46876e-06	-2.34245
NLRP5	19	19q13.42c	0.00038974	-2.33994
UGCG	9	9q31.3b	7.96012e-05	-2.3393
MRAS	3	3q22.3c	3.77552e-06	-2.32605
CRELD1	3	3p25.3c	2.56203e-10	-2.31886
CCRL2	3	3p21.31i	0.000309452	-2.31885
KIFC2	8	8q24.3h	3.36747e-08	-2.31213
TCTN1	12	12q24.11d	1.5396e-08	-2.31125
RAB6B	3	3q22.1e	1.68975e-06	-2.31111
HHAT	1	1q32.2c	0.00263442	-2.31089
CYBRD1	2	2q31.1c	1.84326e-10	-2.31082
MSTO2P	1	1q22b	0.0099165	-2.30418
TRPV2	17	17p11.2i	0.000720426	-2.30342
TMBIM1	2	2q35e	1.16266e-06	-2.29982
DHX58	17	17q21.2b	1.80807e-06	-2.29977
SPRR3	1	1q21.3c	0.000257134	-2.29846
ACVRL1	12	12q13.13c	1.26889e-05	-2.2964
ZFHX2	14	14q11.2g	0.000507883	-2.2958
MGC33556	1	1p34.1d	0.0120618	-2.29498
LAMB2	3	3p21.31d	4.24542e-07	-2.29455
ZNF280A	22	22q11.22b	0.00328968	-2.29401
RAB17	2	2q37.3b	0.00299772	-2.28382
IL18R1	2	2q12.1a	0.000487655	-2.27875
ITGA8	10	10p13b	0.0122117	-2.27766
P2RX6	22	22q11.21e	0.00120252	-2.27457
FLJ42627	16		1.11318e-06	-2.27374
PPP2R2C	4	4p16.1f	1.96749e-07	-2.27097
ANKFN1	17	17q22c	0.00975555	-2.27001
MRGPRX3	11	11p15.1d	0.000929429	-2.26713
ATP7A	X	Xq21.1a	8.26363e-05	-2.26505
CTSA	20	20q13.12b	5.66903e-09	-2.2626
IFT57	3	3q13.12b	1.15508e-08	-2.26256
FOXO4	X	Xq13.1c	5.08895e-07	-2.25968
SYT13	11	11p11.2d	0.000161363	-2.25941
MT1X	16	16q13b	2.45754e-07	-2.25797
MAFF	22	22q13.1b	2.02448e-05	-2.25656
SRPX	X	Xp11.4e	1.95009e-08	-2.25632
MUM1L1	X	Xq22.3a-q22.3b	5.76354e-06	-2.25574
STX3	11	11q12.1d	3.25656e-08	-2.25488
DHRS2	14	14q11.2g	7.96316e-05	-2.2532
AKR1C3	10	10p15.1c	9.69105e-08	-2.25319
CTSD	11	11p15.5b	6.14814e-07	-2.25276
KIAA1539	9	9p13.3b	5.6113e-09	-2.24969
ZDHHC1	16	16q22.1b	2.39091e-12	-2.24922
DNAJB2	2	2q35f	2.63677e-10	-2.24739
NAMPT	7	7q22.2c	0.000380993	-2.2437
ZSWIM4	19	19p13.13a-p13.12c	5.30299e-09	-2.24207
TOLLIP	11	11p15.5c	3.31975e-07	-2.24181
HLA-DRA	6	6p21.32b	2.21084e-08	-2.23644
MIR324		17p13.1d	0.00080518	-2.23611
HIST1H2BD	6	6p22.1d	1.27634e-06	-2.23532
PARP14	3	3q21.1a	1.87075e-06	-2.23391
KIAA1199	15	15q25.1b	4.3534e-06	-2.23156
ANKRD33	12	12q13.13c	5.26662e-06	-2.23151
JUND	19	19p13.11c	8.80425e-12	-2.23141
ARL3	10	10q24.32b	1.39453e-06	-2.22987
BBS12	4	4q27d	3.35769e-07	-2.22696
LRRC6	8	8q24.22b	3.37079e-07	-2.2228
TEP1	14	14q11.2b	0.00134823	-2.22256
ERCC6	10	10q11.23a	0.000195523	-2.22248
FAM84B	8	8q24.21a	2.6435e-09	-2.21797
GPR37	7	7q31.33a	9.58912e-06	-2.2134
ANKRD22	10	10q23.31b	0.00010075	-2.2132
C20ORF108	20	20q13.2d	3.03414e-06	-2.2121
ZBTB20	3	3q13.31a-q13.31b	2.91063e-06	-2.21017
PLSCR1	3	3q24d	6.78836e-05	-2.20853
C16ORF73	16	16p13.3e	0.000248886	-2.20762
OSBP2	22	22q12.2b-q12.2c	4.81935e-05	-2.20712
C17ORF69	17	17q21.31d	3.10468e-06	-2.20686
G6PD	X	Xq28g	2.39914e-11	-2.2045
LOC88523	13	13q13.1a	1.74072e-06	-2.20179
IER3	6	6p21.33b	7.59639e-08	-2.20168
ANGPTL4	19	19p13.2d	0.00454767	-2.19863
STAT1	2	2q32.2b	5.41019e-09	-2.19841
ITLN2	1	1q23.3a	0.00340485	-2.1973
C1ORF107	1	1q32.2b	2.12895e-11	-2.19678
GOLGA7B	10	10q24.2a	4.16325e-06	-2.19585
TGFBI	5	5q31.1f-q31.2a	3.66621e-08	-2.19582
TRIB3	20	20p13f	4.03332e-08	-2.19404
GAA	17	17q25.3d	1.90429e-07	-2.19248
NFKB2	10	10q24.32b	1.79915e-05	-2.19225
LOC652968	22	22q12.2b	8.91549e-08	-2.19082
HIST2H2BE	1	1q21.2a	8.62445e-07	-2.18713
PBX1	1	1q23.3d-q23.3e	0.00163216	-2.18511
BDKRB2	14	14q32.2a	0.0123176	-2.18454
MAP1LC3B	16	16q24.2a	3.07404e-09	-2.18402
CD274	9	9p24.1c	0.00579203	-2.18364
NFKBIE	6	6p21.1b	1.44055e-06	-2.18236
GPR98	5	5q14.3h	2.21269e-05	-2.17879
CYB5R1	1	1q32.1d	4.02348e-07	-2.17723
SLC46A3	13	13q12.3a	1.35475e-07	-2.17674
SIRPA	20	20p13d	5.26632e-06	-2.17613
KIAA0247	14	14q24.1e	1.53443e-07	-2.16977
C3	19	19p13.3a	0.00403645	-2.16581
HLA-DPB1	6	6p21.32a	0.000293548	-2.16124
PCDHB2	5	5q31.3b	1.78004e-05	-2.16018
BCL3	19	19q13.31b	6.9513e-06	-2.15735
AFAP1L2	10	10q25.3a	1.22902e-09	-2.15722
SULF1	8	8q13.2c-q13.3a	0.00773282	-2.1559
IFNGR1	6	6q23.3c	6.09016e-09	-2.15527
TNF	6	6p21.33a	0.000985817	-2.15284
AKAP13	15	15q25.3a-q25.3b	5.26849e-09	-2.15045
TTC21A	3	3p22.2a	0.000635546	-2.14996
PRSS7	21	21q21.1d	0.00235395	-2.1473
TPCN1	12	12q24.13b	0.0077822	-2.14673
EREG	4	4q13.3e	9.2982e-07	-2.14626
NOV	8	8q24.12b	3.97133e-06	-2.14082
MIR1909			0.00184544	-2.14042
MAN2B1	19	19p13.13c	7.2159e-06	-2.13954
SIRT4	12	12q24.31a	0.000368461	-2.13947
PLD1	3	3q26.31a	1.29764e-06	-2.13896
CYP4F12	19	19p13.12a	0.000947923	-2.13771
BHLHB2	3	3p26.2a	0.00109952	-2.13682
RCAN2	6	6p12.3e	0.000980634	-2.13512
ANG	14	14q11.2b	7.23292e-07	-2.13404
SH3BGRL2	6	6q14.1c	2.2278e-07	-2.13264
NLRP11	19	19q13.42c	0.000234211	-2.13015
CYP39A1	6	6p12.3e	0.000179159	-2.12868
FYCO1	3	3p21.31i	6.52295e-07	-2.12811
NPAL3	1	1p36.11d	1.05157e-09	-2.12797
SNORD5	11	11q21a	0.00481061	-2.12774
CLIP4	2	2p23.2a	4.62502e-06	-2.12699
ANPEP	15	15q26.1b	0.00508758	-2.12688
EPOR	19	19p13.2b	1.19247e-06	-2.12675
RAB31	18	18p11.22b	3.7662e-10	-2.12491
SYT17	16	16p12.3b	0.00190972	-2.12188
DUSP8	11	11p15.5b	0.00118272	-2.12016
LINCR	2	2q11.2a	0.0054576	-2.11953
C20ORF141	20	20p13c	0.00465061	-2.11907
PLXND1	3	3q21.3d	0.00100284	-2.11838
S100P	4	4p16.1f	3.82537e-05	-2.11799
LOC285908	7	7q11.21e	0.000211588	-2.11781
NFE2	12	12q13.13f	0.00879666	-2.11557
LRP1	12	12q13.3b	0.000713723	-2.11419
TAP1	6	6p21.32a	3.0605e-10	-2.11346
C4ORF34	4	4p14b	6.70206e-08	-2.11205
KIAA0182	16	16q24.1b	2.46574e-08	-2.11188
SBSN	19	19q13.12a	0.00186791	-2.1118
TFAP2C	20	20q13.31a	4.50276e-08	-2.11109
ALDH1A1	9	9q21.13a	0.000369273	-2.10837
RALGPS1	9	9q33.3b	0.000955124	-2.10816
TBC1D19	4	4p15.2b	4.18821e-07	-2.10788
GALNT12	9	9q22.33c	3.38418e-05	-2.10726
SNTB1	8	8q24.12c-q24.12d	4.27112e-07	-2.10617
PANX1	11	11q21b	2.1898e-06	-2.10588
TRAK2	2	2q33.1f	1.77441e-09	-2.10532
ARRDC4	15	15q26.3a	0.000118936	-2.10526
WASF3	13	13q12.13c	7.78652e-09	-2.10468
KIF13B	8	8p21.1b	6.72421e-07	-2.10364
LOC440157	14	14q11.1d	1.20066e-05	-2.10334
PTH2	19	19q13.33b	0.00521754	-2.10141
TC2N	14	14q32.12a	0.00133448	-2.10063
CDS1	4	4q21.23b	0.000111024	-2.10054
TMEM16B	12	12p13.31e	0.00128711	-2.10003
KAL1	X	Xp22.31b	9.16632e-06	-2.09975
CSGALNACT1	8	8p21.3c	0.00351988	-2.09852
FUCA1	1	1p36.11d	5.76107e-09	-2.0976
SNPH	20	20p13e	6.67318e-06	-2.09738
TRNP1	1	1p36.11a	8.98918e-09	-2.09721
GALNT6	12	12q13.13c	0.000538443	-2.09707
UFM1	13	13q13.3d	1.29534e-05	-2.0959
WDR66	12	12q24.31b-q24.31c	0.00507088	-2.09541
EDEM1	3	3p26.2a	4.00798e-07	-2.0944
CYP2J2	1	1p32.1c	1.94471e-09	-2.09368
C12ORF39	12	12p12.1e	0.00737745	-2.0908
TRIM62	1	1p35.1a	0.00639794	-2.08994
UBE2L6	11	11q12.1a	4.67148e-08	-2.08889
CIDECP	3	3p25.3c	0.000990133	-2.08754
RRAS	19	19q13.33b	1.33428e-08	-2.08674
REC8	14	14q12a	1.30016e-05	-2.08612
B4GALT6	18	18q12.1d	0.0027589	-2.08589
ITGAV	2	2q32.1e	4.42243e-06	-2.08542
FICD	12	12q23.3d	8.88842e-08	-2.08423
LHPP	10	10q26.13d	2.52066e-09	-2.08415
AQP7P1	9	9q12g	0.00427054	-2.08335
LOC339290	18	18p11.31c	0.000123775	-2.07892
PLAC1	X	Xq26.3a	9.87116e-05	-2.07887
ENO2	12	12p13.31d	0.000175085	-2.07825
IGF2R	6	6q25.3f	5.33712e-09	-2.07681
FLJ23584	22	22q13.2b	4.07812e-07	-2.07466
IL21R	16	16p12.1a	6.9294e-08	-2.07205
CUBN	10	10p13a	0.00469471	-2.07192
LFNG	7	7p22.2c	1.08659e-05	-2.07183
ITGA5	12	12q13.13f	6.06431e-07	-2.07062
JAKMIP2	5	5q32e	0.0106342	-2.07021
LCA5	6	6q14.1c	0.00201777	-2.06885
RASD1	17	17p11.2g	9.86577e-05	-2.0662
DYNLT3	X	Xp11.4e	2.41223e-05	-2.06472
C1RL	12	12p13.31d	0.00118952	-2.0624
ARMCX3	X	Xq22.1c	1.55336e-05	-2.06197
CD82	11	11p11.2d	3.98504e-07	-2.06151
EPHB6	7	7q34f	0.00348058	-2.06069
HTT	4	4p16.3a-p16.2c	3.59878e-05	-2.06038
DNER	2	2q36.3e	0.00241859	-2.0589
DUSP10	1	1q41d	6.02697e-05	-2.05835
IL1F7	2	2q13d	6.09908e-05	-2.05772
PLOD2	3	3q24c	0.000104864	-2.05747
WIPI1		17q24.2c	8.45212e-08	-2.0568
CLSTN3	12	12p13.31d-p13.31c	0.00531082	-2.05659
VGLL4	3	3p25.2b	1.46669e-08	-2.05623
PCDHB17	5	5q31.3b	0.00266362	-2.05416
PPP1R15A	19	19q13.33a	1.78298e-05	-2.05371
PLSCR4	3	3q24c-q24d	3.49794e-05	-2.05362
SLC35C1	11	11p11.2c	1.39024e-05	-2.05362
SLC22A15	1	1p13.1d-p13.1c	8.04321e-05	-2.05271
PLEKHA4	19	19q13.33a	0.000171852	-2.05208
TNS3	7	7p12.3c	1.50658e-08	-2.05139
SLC4A11	20	20p13c	0.000145813	-2.05126
COL5A1	9	9q34.3a	2.80626e-06	-2.05121
MXD4	4	4p16.3b	1.66037e-07	-2.05094
WNK4	17	17q21.31a	0.00150573	-2.04793
LOC388692	1	1q21.1e	1.75249e-06	-2.04758
C3ORF24	3	3p25.3c-p25.3b	4.87668e-07	-2.04758
GRAMD3	5	5q23.2e	2.47947e-06	-2.04665
OSMR	5	5p13.1c	0.000661948	-2.0462
TOM1	22	22q12.3c	2.37897e-11	-2.04573
NPHS1	19	19q13.12a	0.00221981	-2.04498
APOD	3	3q29e	0.00468618	-2.04358
ITGA2	5	5q11.2b	0.00748626	-2.04035
ZMIZ2	7	7p13c	5.74013e-09	-2.03817
CLGN	4	4q31.1f	0.00029888	-2.0365
C8G	9	9q34.3e	0.00293725	-2.03615
INSIG2	2	2q14.1d	0.000207422	-2.03555
QSOX1	1	1q25.2c	8.3763e-07	-2.03399
PRKAB2	1	1q21.1c	2.81256e-08	-2.03212
PGF	14	14q24.3b	7.43402e-06	-2.03144
FAM110B	8	8q12.1c	0.000661869	-2.02993
MTHFD2L	4	4q13.3d-q13.3e	2.49072e-05	-2.02618
B2M	15	15q21.1a	5.48956e-09	-2.02561
CYB561D1	1	1p13.3b	1.51816e-10	-2.02525
PGCP	8	8q22.1d-q22.1e	4.71327e-06	-2.02463
PECAM1	17	17q23.3b	0.00150811	-2.02463
GNS	12	12q14.2b-q14.3a	8.83258e-10	-2.02422
PRSS27	16	16p13.3d	0.00132915	-2.02319
KLHL5	4	4p14c	1.39788e-07	-2.02258
ST13	22	22q13.2a	9.92594e-06	-2.0222
DPYSL3	5	5q32e	1.17816e-09	-2.02193
KIAA1407	3	3q13.31a	0.000286754	-2.02184
OBFC2A	2	2q32.3a	6.74174e-08	-2.02132
NCAM2	21	21q21.1g	0.0062763	-2.02117
CD46	1	1q32.2a	2.88813e-07	-2.02095
TBC1D2B	15	15q24.3b-q25.1a	1.66909e-06	-2.02088
WFS1	4	4p16.1f	1.99289e-06	-2.01973
ZNF252	8	8q24.3h	1.35542e-07	-2.01961
LOC401152	4	4q26f	0.000119796	-2.01614
PDE4B	1	1p31.3b	0.000171705	-2.01575
PRIC285	20	20q13.33e	1.14743e-06	-2.01474
RNASEK	17	17p13.1d	4.52163e-08	-2.01464
TOX	8	8q12.1c-q12.1d	0.000609045	-2.01456
CPD	17	17q11.2c	1.18666e-06	-2.01449
HLA-E	6	6p21.33b	1.44893e-08	-2.01418
AHR	7	7p21.1b	0.000347339	-2.01267
ITGA1	5	5q11.2b	0.000160113	-2.01264
PCMTD1	8	8q11.23a	6.2401e-07	-2.0115
FAM20C	7	7p22.3d	4.8325e-05	-2.01124
MTUS1	8	8p22b	2.63603e-05	-2.01103
IQGAP2	5	5q13.3d	0.00183707	-2.01036
C1ORF173	1	1p31.1h	0.00315417	-2.00969
ITGAX	16	16p11.2c	0.000473555	-2.00956
DNAH5	5	5p15.2a	0.000292815	-2.00679
SUMF1	3	3p26.2b	7.51892e-09	-2.00487
DNHD1	11	11p15.4c	0.00938738	-2.00245
ABHD4	14	14q11.2e	8.27958e-06	-2.0023
ANKRD29	18	18q11.2b	0.00116482	-2.00103
ZNF79	9	9q33.3b	0.00238032	-2.00016
FLJ22536	6		0.0117934	-2.00006
BAT1	6	6p21.33a	5.49644e-09	2.00466
SLC16A14	2	2q36.3e	1.22479e-05	2.00524
KPNA2	17	17q24.2b	9.84045e-07	2.0054
SHMT1	17	17p11.2f	3.86736e-08	2.00677
RCSD1	1	1q24.2a	0.000523719	2.00697
SNORA67	17	17p13.1d	3.18235e-07	2.00967
CEP78	9	9q21.2c	2.60294e-10	2.01057
CDCA1	1	1q23.3c	2.28492e-07	2.01098
EPS15L1	19	19p13.11f	9.17695e-07	2.01204
CCNF	16	16p13.3d	6.17691e-06	2.0136
KIF22	16	16p11.2d	8.07051e-07	2.01762
SNORA73B	1		2.98814e-05	2.01927
DDN	12	12q13.12a	0.00374111	2.02117
ESPL1	12	12q13.13e	4.08771e-05	2.02201
PPIH	1	1p34.2a	1.60992e-06	2.02245
SMARCB1	22	22q11.23a	8.78496e-07	2.0255
PDE9A	21	21q22.3b	1.24744e-08	2.02583
TK1		17q25.3b	7.70852e-09	2.03022
GTSE1	22	22q13.31d	2.29156e-07	2.03198
HMGN2	1	1p36.11b	2.52387e-10	2.0359
MCAM	11	11q23.3e	0.00147074	2.03821
LOC731314			7.31315e-05	2.04081
RRP7A	22	22q13.2b	3.06095e-11	2.04667
MTBP	8	8q24.12c	6.44886e-05	2.04685
ZNF618	9	9q32d	8.57543e-05	2.04715
HNRPC	14	14q11.2c	3.67617e-06	2.05021
C16ORF35	16	16p13.3f	1.18982e-07	2.05177
TXNRD2	22	22q11.21c	7.98847e-08	2.05303
CHTF18	16	16p13.3f	5.78311e-05	2.05704
HIST2H3D	1	1q21.2a	0.00157701	2.05813
SNORA6	3	3p22.1c	0.000152499	2.05873
UPF3B	X	Xq24c	2.94871e-09	2.05892
C1ORF133	1	1q32.2c	5.52714e-09	2.05994
THNSL1	10	10p12.1c	3.71546e-07	2.06214
SNCG	10	10q23.2a	0.000952103	2.0623
CDC25B	20	20p13b	2.35919e-08	2.06327
FGFR3	4	4p16.3b	9.64145e-07	2.0674
PION	7	7q11.23g	0.000234946	2.07019
MTSS1L	16	16q22.1f	0.000377123	2.07065
NSD1	5	5q35.2d-q35.3a	1.66023e-06	2.07409
PATE3			0.000152784	2.07436
WDR77	1	1p13.2d	1.49957e-06	2.07624
IRX2	5	5p15.33b	0.000547707	2.07628
HMMR	5	5q34c	4.05291e-08	2.0774
FAM81A	15	15q22.2a	2.74424e-05	2.07924
RACGAP1	12	12q13.13a	1.3896e-12	2.07985
POLR1E	9	9p13.2a	1.04918e-11	2.08177
USP4	3	3p21.31d	5.04165e-09	2.08261
RAD54L	1	1p34.1a-p33d	4.93396e-07	2.08749
SNORA59B	17	17p11.2d	0.00210526	2.09077
CDKN3	14	14q22.2b	7.30769e-08	2.09103
ATAD2	8	8q24.13b-q24.13c	2.07379e-06	2.09472
KCNIP3	2	2q11.1c	8.64723e-07	2.09492
C11ORF9	11	11q12.2b	0.00130887	2.09689
C9ORF126	9	9q33.3a	0.0111566	2.0978
RNF2	1	1q25.3g	0.00511505	2.09986
FANCD2	3	3p25.3c-p25.3b	2.19708e-09	2.10002
SNX8	7	7p22.2c	2.84292e-07	2.10045
FLJ22662	12	12p13.1a	8.96463e-09	2.10076
MYLK2	20	20q11.21b	0.00160694	2.10079
C18ORF56	18	18p11.32c	2.94448e-07	2.10321
PRR11	17	17q22d	0.000860034	2.10392
ITFG2	12	12p13.33a	5.7558e-06	2.10397
GMNN	6	6p22.2b	1.47594e-07	2.10422
CENPN	16	16q23.2b	3.7492e-10	2.10663
LYAR	4	4p16.2b	6.8242e-10	2.10769
PRPH	12	12q13.12b	0.000140699	2.1105
CCNA1	13	13q13.3b	2.91174e-07	2.11186
SPDYC	11	11q13.1c	0.00384091	2.11186
SFXN1	5	5q35.2c	1.33895e-06	2.11772
TTK	6	6q14.1d	1.38386e-08	2.11819
ZNF785	16	16p11.2c	0.011564	2.1206
ZNF586	19	19q13.43b	5.44816e-10	2.12151
HEY2	6	6q22.31e	0.000650449	2.12191
TMEM171	5	5q13.2c	1.69247e-05	2.12236
WDR4	21	21q22.3b	5.81558e-09	2.12438
EIF3CL	16	16p11.2e	0.00267828	2.12447
PRC1	15	15q26.1c	2.58431e-08	2.12554
NUP188	9	9q34.11c	7.94778e-05	2.12755
GPX7	1	1p32.3d	0.0036015	2.12766
UHRF1	19	19p13.3c	1.00328e-07	2.12862
NUSAP1	15	15q15.1c	2.66838e-10	2.12871
PPM1M	3	3p21.1d	1.03413e-10	2.12898
FHL1	X	Xq26.3b	1.2892e-05	2.12908
P2RX6P	22	22q11.21e	0.000305832	2.13067
RECQL4	8	8q24.3h	0.000157592	2.13134
SGOL2	2	2q33.1e	1.15295e-08	2.1353
MESP1	15	15q26.1b	7.23817e-06	2.13737
SLC25A21	14	14q13.3a-q13.3b	0.00222323	2.14074
RPS7	2	2p25.3b	1.09862e-08	2.14348
TFAP4	16	16p13.3b	3.27535e-06	2.14392
SNORD65	17	17p11.2i	0.00012759	2.14533
INCENP	11	11q12.3a	5.68069e-06	2.14853
ELL3	15	15q15.3b	5.72055e-05	2.15043
C10ORF114	10	10p12.31b	0.00394231	2.15223
HNRNPL	19	19q13.2a	0.000184965	2.15306
ZWINT	10	10q21.1d	1.36169e-08	2.1548
BIRC5	17	17q25.3b	5.08991e-10	2.15546
MCM10	10	10p13e	3.04611e-09	2.15692
CHAF1B	21	21q22.12b-q22.13a	6.10086e-07	2.15985
LOC644613	11		2.52918e-05	2.16056
C7ORF55	7	7q34b	3.37048e-10	2.16128
RBMS2	12	12q13.3a	1.46554e-05	2.17002
SHISA3	4	4p13c	0.000638199	2.17004
MYBL2	20	20q13.12a	0.00122336	2.17015
GNB1L	22	22q11.21c	1.86576e-09	2.17037
C11ORF76	11	11q13.3e	0.0105577	2.1721
CTNNAL1	9	9q31.3a	7.59356e-11	2.17462
SLC43A2	17	17p13.3e	1.15856e-05	2.17602
CENPF	1	1q41a	3.84524e-07	2.17607
MBLAC1	7	7q22.1c	0.00144659	2.17657
HIST1H2BB	6	6p22.1d	0.00495446	2.18353
LOC389816	9	9q34.3e	2.89481e-08	2.18966
KCNF1	2	2p25.1c	0.00252133	2.19171
CDH4	20	20q13.33b-q13.33c	9.85004e-06	2.19312
RPL29	3	3p21.1e	5.15392e-09	2.19649
CABLES1	18	18q11.2b	9.29259e-07	2.19888
SOCS2	12	12q22b	2.11574e-13	2.20171
NACC2	9	9q34.3c	2.60666e-09	2.20635
CCDC134	22	22q13.2b	0.000847312	2.20802
SLC2A4RG	20	20q13.33e	1.39837e-10	2.2082
SNORA23	11	11p15.4a	0.00158098	2.20885
TFCP2L1	2	2q14.2e	0.00346824	2.20935
FAM24B	10	10q26.13b	6.10568e-06	2.21236
BUB1	2	2q13b	1.53104e-08	2.21309
FAM136B	6		2.35918e-06	2.21375
SNORA63	3	3q27.3a	7.47936e-05	2.21581
IDH2	15	15q26.1b	2.26581e-07	2.21588
DNASE1	16	16p13.3c	0.00118968	2.21606
WBSCR23	7	7q11.23c	0.00343143	2.21615
BOP1	8	8q24.3g	7.54507e-09	2.21744
TIGD1	2	2q37.1c	0.000573261	2.21794
LOC728190	10	10q23.2b	5.43754e-05	2.22064
B3GNTL1	17	17q25.3h	7.33452e-06	2.22235
CENPO	2	2p23.3c	1.98103e-06	2.22331
C17ORF98	17	17q12c	0.00190876	2.2252
TIPIN	15	15q22.31c	1.23997e-06	2.22644
DNAJC17	15	15q15.1b	8.81674e-08	2.22666
KIF14	1	1q32.1b	5.91975e-08	2.22782
COTL1	16	16q24.1a	0.000195803	2.22874
HJURP	2	2q37.1e	2.53139e-08	2.23024
CENTA1		7p22.3c	2.02125e-09	2.23118
SCARNA12	12	12p13.31d	3.72553e-06	2.23179
KIAA1524	3	3q13.13a	1.13994e-07	2.23617
PRICKLE1	12	12q12e	2.2925e-05	2.23841
CORO6	17	17q11.2b	0.00164621	2.23863
MIR599		8q22.2b	0.000492738	2.23888
C13ORF3	13	13q12.11b	5.99965e-10	2.23904
HNRPA1L-2	19	19p13.2a	6.64559e-08	2.24007
PKMYT1	16	16p13.3d	1.61926e-05	2.2408
NOS3	7	7q36.1c-q36.1d	0.000168972	2.24477
HNRNPA3P1	10	10q11.21b	0.000595071	2.24571
SNORD36A	9	9q34.2a	3.2573e-05	2.24804
LOC168474	7	7q11.21c	0.00512067	2.24916
MAD2L1	4	4q27a	0.00501396	2.25434
BCL7C	16	16p11.2c	3.90771e-08	2.25529
CPSF6	12	12q15c	0.000207734	2.25542
AURKB	17	17p13.1c	2.39661e-08	2.26645
TRIP13	5	5p15.33d	4.96651e-09	2.27078
LOC731486			1.68699e-05	2.27479
ZNF519		18p11.21b	1.1201e-06	2.27906
PDLIM2	8	8p21.3a	4.88517e-05	2.28227
KIAA0562	1	1p36.32b	2.66435e-06	2.28306
POLE2	14	14q22.1a	1.44305e-08	2.28756
SNORD30	11	11q12.3b	0.000352795	2.29062
ALG1L	3	3q21.2c	0.000765573	2.2979
HAUS8	19	19p13.11e	1.39727e-10	2.30016
C17ORF89	17	17q25.3f	9.9554e-05	2.30088
LOC284009	17	17p13.3c	0.000379451	2.30596
TOM1L2	17	17p11.2g	2.35254e-10	2.31577
LOC440396	17	17p13.3c	2.30332e-07	2.31713
MPHOSPH9	12	12q24.31d	0.00044692	2.32888
FOXM1	12	12p13.33a	1.43182e-07	2.33389
CLSPN	1	1p34.3e	0.000527923	2.33731
KIF11	10	10q23.33a	8.03032e-10	2.33931
SNORD48	6	6p21.32b	0.000245113	2.34
SLCO4A1	20	20q13.33d	1.62038e-05	2.34327
SUV39H1	X	Xp11.23d	2.85589e-09	2.34961
C21ORF45	21	21q22.11b	9.14813e-06	2.35152
PHF19	9	9q33.2a	5.57776e-11	2.35157
TEAD4	12	12p13.33a	6.10575e-12	2.35311
FBXL16	16	16p13.3f	0.003589	2.35797
NCAPD2	12	12p13.31d	2.47693e-07	2.36346
CTSL2	9	9q22.33a	2.05267e-07	2.36565
SCARA3	8	8p21.1e	7.14526e-09	2.36726
THOC4	17	17q25.3g	4.40352e-07	2.37363
AQP3	9	9p13.3e	0.00097508	2.37427
C15ORF23	15	15q15.1a	8.07942e-09	2.37971
FOXF2	6	6p25.3a	7.79458e-09	2.3856
SNORA64	16	16p13.3e	0.000298709	2.39475
NUDT17	1	1q21.1b	0.000396426	2.39475
ITPKA	15	15q15.1c	1.93107e-06	2.40108
FAM26A	10	10q24.33a	0.00038235	2.40203
NGEF	2	2q37.1c-q37.1d	5.4965e-07	2.40489
SNRPA	19	19q13.2b	1.75808e-09	2.40765
GALR2	17	17q25.1d	0.00154648	2.41173
ASPM	1	1q31.3c	4.94956e-07	2.41373
PSPC1	13	13q12.11a	1.31963e-06	2.41549
PRKAR1B	7	7p22.3c	0.00017903	2.4182
CENPE	4	4q24b	6.78937e-11	2.42679
PMF1	1	1q22d	5.33411e-07	2.42818
TMEM31	X	Xq22.2a	0.000154879	2.43027
PRTFDC1	10	10p12.1c	5.91427e-09	2.43386
ALDH1A3	15	15q26.3c	6.90092e-07	2.43524
GINS2	16	16q24.1b	1.7127e-08	2.43577
DEPDC1	1	1p31.2d	4.12875e-07	2.44213
EVPL	17	17q25.1d	1.55775e-06	2.44253
SPAG5	17	17q11.2a	9.20203e-08	2.44612
SPC24	19	19p13.2b	8.48589e-06	2.45029
HIST1H3C	6	6p22.1d	0.000258335	2.45111
LOC201175	17	17q21.31d	3.35041e-08	2.4523
CCNA2	4	4q27c	2.50095e-12	2.45414
RPS21	20	20q13.33c	2.7931e-11	2.45521
OSR1	2	2p24.1d	0.00107683	2.45593
SCARNA11	12	12p13.31d	1.75077e-05	2.45619
OIP5	15	15q15.1c	5.81058e-08	2.46571
SNORA27	13	13q12.2a	8.16882e-05	2.47724
SNORA11B	14	14q32.12a	0.0110215	2.48038
AFAP1L1	5	5q33.1b	2.1923e-06	2.4855
TPX2	20	20q11.21b	2.86025e-08	2.48986
LOC81691	16	16p12.2c	4.6445e-08	2.49421
N6AMT2	13	13q12.11b	5.64195e-10	2.49479
RNU6ATAC	9		0.000269291	2.50979
HIST1H2BO	6	6p22.1c	0.00375606	2.51056
C6ORF117	6	6q14.3a	0.000575072	2.51094
SNORA73A	1	1p35.3b	3.66298e-06	2.52073
SCARNA22	4	4p16.3b	0.000417652	2.52083
GSG2	17	17p13.3a	2.82195e-08	2.53346
MYO19	17	17q12b	4.52531e-08	2.53697
POP1	8	8q22.2a	1.19589e-06	2.54526
CDCA7	2	2q31.1e	2.38342e-11	2.54799
SORD		15q21.1a	3.44488e-07	2.54949
SNORD56	20	20p13c	2.68841e-05	2.55416
ORC1L	1	1p32.3d	1.7882e-08	2.56143
C10ORF119	10	10q26.11d	1.36553e-05	2.56755
FAM64A	17	17p13.2a	2.74694e-09	2.56967
GPER	7	7p22.3b	1.01963e-08	2.57564
CORO1A	16	16p11.2d	0.00077619	2.5873
HIST1H2BJ	6	6p22.1c	0.00209806	2.58873
TROAP	12	12q13.12b	9.24336e-08	2.59375
PLAC8	4	4q21.22a	8.31018e-09	2.59695
SGOL1	3	3p24.3b	4.40686e-12	2.59735
FAM46B	1	1p36.11a	2.07999e-05	2.59998
HMGB2	4	4q34.1c	2.6972e-10	2.60063
TMPO	12	12q23.1c	1.1058e-10	2.61182
C13ORF34	13	13q22.1a	9.04535e-08	2.61917
MOSC1	1	1q41d	5.56617e-06	2.62314
RMND5A	2	2p11.2e	0.000244995	2.62512
DLGAP5	14	14q22.3a	2.0249e-12	2.62849
SNORA76	17	17q23.3b	2.24957e-07	2.63553
EPCAM	2	2p21a	4.58129e-07	2.64384
MND1	4	4q31.3d	4.06081e-10	2.65099
E2F8	11	11p15.1c	7.16395e-05	2.65211
CCNB2	15	15q22.2a	4.92927e-11	2.65343
TACC3	4	4p16.3b	9.34204e-08	2.68456
CCNB1	5	5q13.2a	1.29125e-08	2.69067
CDC20	1	1p34.2a	1.61212e-11	2.69808
SNORA10	16	16p13.3e	1.69708e-08	2.70585
LBR	1	1q42.12b	6.48878e-10	2.71311
KIF2C	1	1p34.1d	7.03603e-08	2.71721
AURKA	20	20q13.2d-q13.31a	1.21498e-12	2.7188
HNRNPA3	2	2q31.2a	5.12171e-06	2.73754
JRK	8	8q24.3e	7.5578e-05	2.74693
C9ORF140	9	9q34.3e	2.58266e-09	2.75566
CDCA2	8	8p21.2c-p21.2b	1.09317e-09	2.76268
NEK2	1	1q32.3a	2.64348e-08	2.77278
SNORD16	15	15q22.31c	4.97888e-09	2.77855
SLC25A15	13	13q14.11a	1.18197e-06	2.79226
ERCC6L	X	Xq13.1e	3.35076e-08	2.8069
CENPA	2	2p23.3a	1.00803e-09	2.80863
CDC25C	5	5q31.2c	1.64324e-11	2.81096
CDCA8	1	1p34.3b	5.07344e-11	2.81659
DNMBP	10	10q24.2c	0.00140057	2.81913
SPC25	2	2q24.3f	4.84977e-11	2.83109
ZNF488	10	10q11.22b	6.02516e-06	2.84764
ATL3	11	11q13.1a	5.90177e-11	2.85354
SCARNA14	15		0.00127065	2.85942
HNRNPA1	12	12q13.13f	2.77388e-10	2.8619
GSTM2	1	1p13.3b	1.639e-07	2.86634
TAF5	10	10q24.33a	3.9604e-10	2.90306
CENPP	9	9q22.31a-q22.31b	7.66234e-08	2.91147
GSTP1	11	11q13.2a	7.04989e-09	2.96309
CBX5	12	12q13.13f	1.94869e-07	2.98695
DEPDC1B	5	5q12.1b	5.3332e-09	2.98931
APOBEC3B	22	22q13.1c	1.4038e-09	2.9985
CLEC2D	12	12p13.31a	2.78066e-08	3.01428
RPL36A	X	Xq22.1c	3.83501e-11	3.03881
LMNB1	5	5q23.2e	4.70431e-10	3.04
SCARNA18	5	5q14.2c	5.65876e-05	3.05925
RBPMS2	15	15q22.31b	2.65569e-08	3.06494
C16ORF74	16	16q24.1b	4.64272e-07	3.07233
SLC47A1	17	17p11.2d	5.27256e-09	3.11094
HIST1H4B	6	6p22.1d	0.000317009	3.11409
SNORA9	7	7p13c	2.38192e-06	3.1516
CLCN4	X	Xp22.2	7.35391e-06	3.15382
NUDT1	7	7p22.2c	2.34026e-11	3.1593
SKP2	5	5p13.2c	4.59102e-13	3.17349
SNORA74B	5	5q35.2a	0.00187848	3.19244
HIST2H3C	1	1q21.2a	3.4313e-05	3.21881
PSRC1	1	1p13.3b	2.29631e-13	3.22058
MIR1974			1.49006e-07	3.26312
CDCA3	12	12p13.31d	5.25442e-11	3.26549
FAM83D	20	20q11.23c	2.75338e-13	3.26683
DCPS	11	11q24.2c	8.45944e-10	3.35513
SNHG3-RCC1	1	1p35.3b	0.000107221	3.38823
PIF1	15	15q22.31b	1.03174e-06	3.39313
PKN3	9	9q34.11b	1.23723e-08	3.39641
TTLL11	9	9q33.2a	1.52199e-06	3.41771
MPP4	2	2q33.1f	2.73858e-09	3.43329
CENPV	17	17p11.2i	2.1477e-09	3.45189
PLK1	16	16p12.1c	1.41515e-09	3.45614
SCARNA23	X	Xp22.11a	0.000371269	3.50125
SCARNA8	9	9p22.1b	8.28496e-06	3.5312
KIF20A	5	5q31.2c	3.15235e-10	3.54547
MATN2	8	8q22.1e-q22.2a	1.31126e-07	3.65353
TACSTD1	2	2p21a	2.24549e-10	3.69293
SCARNA20	17	17q23.2a	2.44235e-05	3.70979
TNS1	2	2q35d	1.85888e-06	3.73764
C6ORF126	6	6p21.31b	1.6846e-09	3.74129
CALHM3	10	10q24.33a	1.51856e-06	3.78245
RASL11A	13	13q12.2a	4.84737e-06	3.78285
REEP1	2	2p11.2f	1.98198e-07	3.81907
RCC1	1	1p35.3b	2.2841e-06	3.82167
SNORA5A	7	7p13c	9.97845e-06	3.91041
NMU	4	4q12d	1.46874e-08	3.94556
SOX18	20	20q13.33e	6.19525e-10	3.96749
HIST2H3A	1	1q21.2a	7.90437e-06	4.07897
SNORD96A	5	5q35.3g	2.47812e-11	4.14452
HIST1H3B	6	6p22.1d	5.69223e-07	4.344
SNORD110	20	20p13c	5.18513e-08	4.61829
SCARNA13	14		1.39415e-08	4.67085
LOC653604	1	1q21.2a	1.96633e-07	4.75338
TERC	3	3q26.2b	1.3092e-08	5.50701
RPRML	17	17q21.32a	2.62819e-11	5.5152
TIMP3	22	22q12.3a	1.00984e-09	5.62068
SNORA79	14	14q31.1c	8.04565e-07	5.88555
RMRP	9	9p13.3a	2.92432e-06	6.01215
