# Supplementary material for: Sustained Low-Dose Treatment with the Histone Deacetylase Inhibitor LBH589 Induces Terminal Differentiation of Osteosarcoma Cells
Source: Sarcoma. 2013 Feb 28;2013:608964. doi: 10.1155/2013/608964 (PMC3603321; doi:10.1155/2013/608964)
Supplement: Supplementary file 1 — Supplementary Figure 1: Effect of LBH589 in human osteosarcoma cells. Cell viability, western blot analysis and cell morphology in human osteosarcoma cells following 21 days culture in 15nM LBH589. A, B143 cell line. B, MG-63 cell line. C, Saos-2 cell line. D, SJSA cell line. Bar = 500 μm. Supplementary Figure 2: Effect of LBH589 in human osteosarcoma cells on cell cycle and apoptosis. A, Phase contrast microscopy. B, Analysis of cell cycle by flow cytometry. C, Analysis of apoptosis by flow cytometry. Early apoptotic cells are represented by PI negative, Annexin V positive expression (bottom right quadrant). Bar = 500 μm. Supplementary Figure 3: LBH589-mediated growth inhibition is irreversible. Cell viability following withdrawal of 15nM LBH589. Supplementary Table 1: Primers for quantitative real-time PCR. Supplementary Table 2: U2OS differentially expressed genes following 21-days culture (DMSO vehicle vs 15nM LBH589). Supplementary Table 3: SJSA differentially expressed genes following 21-days culture (DMSO vehicle vs 15nM LBH589). Supplementary Table 4: B143 differentially expressed genes following 21-days culture (DMSO vehicle vs 15nM LBH589). Supplementary Table 5: U20S gene ontology analysis. [file 608964.f1.zip › Table S3.xlsx]

## Sheet: e_vs_f_fc2.txt
Supplementary Table 3. SJSA differentially expressed genes following 21-days culture (DMSO vehicle vs 15nM LBH589).
mRNA	Chromosome	CYTOBAND	p-value	Fold-Change
HLA-DPA1	6	6p21.32a	8.95063e-14	-95.4916
IL1B	2	2q13d	1.6333e-12	-88.9334
RNASE1	14	14q11.2b	6.37833e-16	-70.1655
SPINK1	5	5q32e	2.60562e-13	-57.0788
IL1A	2	2q13d	1.29501e-13	-50.7846
CD33	19	19q13.33d	2.28445e-14	-44.5586
IL8	4	4q13.3d	9.62004e-10	-43.2686
C8ORF4	8	8p11.21c	1.84995e-09	-41.3496
SERPINB7	18	18q21.33b	2.64817e-16	-39.8935
LCP1	13	13q14.12b	7.07343e-18	-36.6733
CEACAM6	19	19q13.2c	5.63998e-14	-35.9976
CCL3	17	17q12b	9.02752e-10	-32.6819
CCL3L3	17	17q12b	4.76506e-10	-31.5833
PTGS2	1	1q31.1a	4.92741e-14	-30.9237
IL6	7	7p15.3c	1.23779e-13	-28.1978
IFI27	14	14q32.13a	1.61131e-12	-27.1115
SLPI	20	20q13.12b	1.77171e-11	-24.4858
NCKAP1L	12	12q13.2a	1.04628e-09	-23.6385
MMP10	11	11q22.2b	1.59758e-11	-23.2477
CCL3L1	17	17q12b	4.64275e-10	-22.9328
SCG5	15	15q13.3c	2.33961e-11	-20.6898
CXCL2	4	4q13.3d	2.11869e-07	-19.2772
DEFB1	8	8p23.1f	1.6402e-10	-19.2332
IFI44L	1	1p31.1e	5.7415e-13	-19.1631
PGM5	9	9q13a-q13b	2.58515e-14	-19.1284
HLA-DMA	6	6p21.32a	2.30488e-15	-17.7976
HLA-DMB	6	6p21.32a	3.32762e-11	-16.918
CXCL1	4	4q13.3d	1.29588e-09	-16.7117
CSF2	5	5q31.1b	3.58543e-09	-16.1424
SPRR2D	1	1q21.3c	2.50459e-10	-16.1268
LAMC2	1	1q25.3d	1.39927e-15	-15.6181
HSPB8	12	12q24.23b	1.12935e-09	-15.1542
CES1	16	16q12.2c	1.27676e-10	-14.5885
CLDN1	3	3q28c	2.94318e-08	-14.064
SCG2	2	2q36.1d	2.09884e-13	-13.7735
HLA-DRB6	6	6p21.32b	4.97245e-08	-13.7302
PI3	20	20q13.12b	3.31233e-09	-13.3865
CD53	1	1p13.3a	6.95163e-11	-13.2971
TCN1	11	11q12.1d	2.15455e-07	-12.9653
CCL20	2	2q36.3c	1.25658e-06	-12.8952
GIMAP4	7	7q36.1c	6.18575e-10	-12.8526
GCNT3	15	15q22.2a	4.48144e-10	-12.6113
SERPINB2	18	18q21.33b	1.20335e-11	-12.2925
FABP4	8	8q21.13b	7.2092e-09	-12.2462
ABP1	7	7q36.1c	7.75504e-10	-12.2029
C6ORF58	6	6q22.33b	5.79182e-09	-12.1827
TNFSF15	9	9q32e	4.38157e-13	-12.1259
DMRT1	9	9p24.3b	1.74111e-10	-11.3713
FCRLA	1	1q23.3b	5.18428e-12	-11.2984
IL1F9	2	2q13d	4.54356e-08	-10.1509
SUNC1	7	7p12.3b	6.74476e-10	-10.0802
IL32	16	16p13.3d	5.56811e-10	-9.9577
CEACAM1	19	19q13.2c	1.67121e-11	-9.8734
EPB41L3	18	18p11.31c-p11.31b	2.09311e-12	-9.8624
STXBP6	14	14q12a	1.57445e-11	-9.57495
PTPRR	12	12q15d	2.63518e-09	-9.40181
CST4	20	20p11.21b	2.65582e-08	-9.21483
SLC36A2	5	5q33.1d	3.0917e-11	-9.20793
CCDC148	2	2q24.1e	5.9181e-10	-9.1721
CST2	20	20p11.21b	4.32962e-07	-9.08864
WDR69	2	2q36.3c	2.50396e-10	-8.72696
ARL14	3	3q26.1a	1.16842e-10	-8.60161
TUBAL3	10	10p15.1c	2.90794e-07	-8.39525
DEFB126	20	20p13f	5.37046e-08	-8.38021
HLA-B	6	6p21.33a	1.71367e-13	-8.35256
HBG1	11	11p15.4c	9.90095e-10	-8.29315
NCALD	8	8q22.3b	2.24519e-09	-8.20264
GPNMB	7	7p15.3b	2.84009e-10	-7.974
C21ORF7	21	21q21.3c	1.31553e-11	-7.94113
TSPAN8	12	12q21.1a	1.97309e-08	-7.81162
IGFL3	19	19q13.32b	3.04762e-11	-7.77897
F2RL2	5	5q13.3d	4.65511e-10	-7.77436
HSD11B1	1	1q32.2b	1.95137e-13	-7.44278
IGFL2	19	19q13.32b	1.06024e-08	-7.35639
DNAJC12	10	10q21.3d	1.71036e-10	-7.28186
MMP3	11	11q22.2b	4.45737e-06	-7.23134
AKR1C2	10	10p15.1c	7.61565e-10	-7.18895
PARM1	4	4q13.3e	3.7585e-14	-7.16234
FLJ35767	17	17q25.3g	2.82696e-09	-7.15313
HBG2	11	11p15.4c	8.79361e-11	-6.98115
ENPP5	6	6p12.3e	6.17897e-09	-6.97979
TMEM132A	11	11q12.2a	5.66369e-11	-6.86927
SUCNR1	3	3q25.1c	1.9967e-06	-6.8671
LOX	5	5q23.1e	1.20325e-06	-6.77284
CRIP2	14	14q32.33c	7.82052e-12	-6.56707
NNMT	11	11q23.2b	3.51556e-08	-6.53641
ENPP2	8	8q24.12b	8.29336e-11	-6.50669
VWA5A	11	11q24.1c-q24.2a	1.3426e-10	-6.46485
PDE1B	12	12q13.2a	5.0776e-09	-6.44132
HLA-DQA1		6p21.32b	5.38673e-07	-6.40411
C6ORF105	6	6p24.1c	1.6718e-06	-6.39113
EBI3	19	19p13.3d	4.06854e-07	-6.34529
NLRP5	19	19q13.42c	4.38901e-08	-6.29699
CD1D	1	1q23.1e	2.14129e-08	-6.26381
CD36	7	7q21.11c	1.31405e-10	-6.11379
CALB2	16	16q22.3a	4.31521e-16	-6.10097
AADAC	3	3q25.1c	2.08652e-07	-6.07437
DHRS2	14	14q11.2g	3.16717e-09	-6.06682
GIMAP5	7	7q36.1c	1.08651e-06	-6.05732
CYP4B1	1	1p33d	4.442e-07	-6.01389
CPA4	7	7q32.2b	1.62366e-08	-5.99566
UBD	6	6p22.1a	1.2806e-07	-5.96529
NMUR2	5	5q33.1e	6.22957e-07	-5.82341
GSTM3	1	1p13.3b	9.90491e-13	-5.78201
HEPH	X	Xq12a	1.164e-08	-5.71515
AKR1B10	7	7q33b	9.39896e-09	-5.68906
HLA-DQB1	6	6p21.32b	3.68263e-10	-5.6096
CDA	1	1p36.12b	5.04196e-06	-5.59897
CFB	6	6p21.32b	5.63971e-08	-5.59876
GDF15	19	19p13.11c	1.19846e-08	-5.55712
PLA2G4C	19	19q13.32c	5.50055e-09	-5.54569
CLCA3	1	1p22.3c	1.12602e-05	-5.46547
TLE2	19	19p13.3f	1.00692e-09	-5.45188
SOD2	6	6q25.3f	1.20312e-12	-5.43707
CST1	20	20p11.21b	7.22565e-06	-5.39125
MIR302C		4q25f	9.59996e-08	-5.33615
ENTHD1	22	22q13.1d	4.66923e-06	-5.29856
NTN4	12	12q22d	4.09439e-10	-5.26975
CPNE4	3	3q22.1b-q22.1c	5.8131e-10	-5.26778
LAIR2	19	19q13.42a	1.02088e-07	-5.22428
KLRC2	12	12p13.2c	2.95881e-09	-5.21149
GABARAPL1	12	12p13.2c	2.33376e-12	-5.17735
MYH13	17	17p13.1a	2.14695e-05	-5.16066
OLAH	10	10p13c	3.14558e-09	-5.12282
C7ORF69	7	7p12.3b	4.37497e-06	-5.11853
BST2	19	19p13.11d	2.0964e-08	-5.10878
KRT222	17	17q21.2a	1.11669e-05	-5.08356
PAPPA	9	9q33.1a-q33.1b	1.47362e-07	-5.06255
STC1	8	8p21.2d	7.30723e-08	-5.03048
AIM2	1	1q23.1g-q23.2a	1.302e-08	-4.97061
CYTH4	22	22q13.1a	4.21511e-08	-4.96389
PSCD4	22	22q13.1a	8.43239e-08	-4.9076
SLC9A9	3	3q24a	3.91813e-06	-4.83771
CCL4L1	17	17q12b	1.40272e-05	-4.81247
TMEM158	3	3p21.31k	3.25008e-11	-4.73866
C9ORF123	9	9p24.1a	3.71473e-10	-4.72117
CLC	19	19q13.2b	1.05413e-06	-4.71199
PAEP	9	9q34.3b	7.49357e-05	-4.70462
KLRC3	12	12p13.2c	4.62709e-09	-4.6743
NALP5	19	19q13.42c	2.09921e-08	-4.66608
HSD17B2	16	16q23.3a	3.38246e-05	-4.66062
SULF2	20	20q13.12c-q13.13a	1.78962e-08	-4.655
LILRA2	19	19q13.42a	1.4593e-08	-4.64555
FBXO15	18	18q22.3c	6.6095e-06	-4.6446
FBXO32	8	8q24.13c	9.81952e-12	-4.60907
HLA-DRA	6	6p21.32b	1.70742e-12	-4.60159
HLA-H	6	6p21.33b	3.76547e-13	-4.57095
IRAK2	3	3p25.3b	4.24384e-08	-4.54108
HLA-DPB1	6	6p21.32a	1.11908e-07	-4.53202
HIST2H2BE	1	1q21.2a	8.69277e-11	-4.50637
C1ORF116	1	1q32.1h	8.06628e-11	-4.46091
LILRA3	19	19q13.42a	3.37072e-08	-4.45112
XKR3	22	22q11.1d	2.14885e-05	-4.43261
ABCA1	9	9q31.1d	1.46393e-11	-4.4144
NFKBIZ	3	3q12.3a	2.13133e-09	-4.41252
VGLL3	3	3p12.1a	8.5063e-08	-4.37385
HLA-F	6	6p22.1a	6.6952e-11	-4.35974
TPP1	11	11p15.4c	1.15439e-10	-4.3529
IRX6	16	16q12.2c	2.93082e-06	-4.32926
IL13RA2	X	Xq23c	5.66796e-13	-4.32772
ZC3H12A	1	1p34.3c	6.64987e-09	-4.27026
MAP3K8	10	10p11.23a	1.00127e-06	-4.26603
SHC4	15	15q21.1d	2.36591e-08	-4.24708
KLK11	19	19q13.33d	8.91693e-05	-4.23773
TMEM140	7	7q33b	3.96816e-07	-4.23248
CAPN6	X	Xq22.3d	0.00019107	-4.21911
SYT1	12	12q21.2c	7.32062e-07	-4.21792
SPP1	4	4q22.1b	2.86944e-07	-4.21623
IFI6	1	1p35.3b	9.84218e-10	-4.19117
ANKRD22	10	10q23.31b	9.05119e-08	-4.13688
RCAN2	6	6p12.3e	1.22256e-06	-4.12766
TNFRSF9	1	1p36.23b	6.9148e-05	-4.12412
CYFIP2	5	5q33.3a-q33.3b	3.48499e-12	-4.12006
OAS1	12	12q24.13b	1.5998e-11	-4.08555
SLAMF7	1	1q23.3a	2.09223e-05	-4.0849
PROS1	3	3q11.2a	1.41723e-11	-4.05577
C10ORF54	10	10q22.1d-q22.1e	4.13899e-07	-4.04924
RASGRP3	2	2p22.3d	1.36302e-06	-4.04053
TXNIP	1	1q21.1b	3.99447e-09	-4.04047
CDKN1A	6	6p21.31a	7.97271e-14	-4.0213
SYT13	11	11p11.2d	3.12855e-07	-4.02021
C3ORF57	3	3q26.1b	4.22198e-09	-4.01902
NELL2	12	12q12g	7.12905e-12	-4.01004
APLNR	11	11q12.1a	5.9396e-05	-4.00876
MIR1275			3.26114e-06	-4.00217
C9ORF84	9	9q31.3b	1.22579e-07	-3.95303
EPAS1	2	2p21b	4.87895e-11	-3.95297
MS4A6E	11	11q12.2a	2.18354e-05	-3.94922
IFIT2	10	10q23.31b	2.63104e-11	-3.94431
PTH2	19	19q13.33b	2.07287e-05	-3.91593
RENBP	X	Xq28f	7.71812e-06	-3.91564
CCDC85A	2	2p16.1d-p16.1c	5.76529e-09	-3.90166
CD274	9	9p24.1c	4.75583e-05	-3.86609
HPCAL4	1	1p34.2d	9.92683e-08	-3.85628
EPSTI1	13	13q14.11c-q14.11d	6.66089e-09	-3.84506
MLLT11	1	1q21.2d	6.10809e-12	-3.84381
KIAA0319	6	6p22.2b	3.51478e-06	-3.83216
FPR1	19	19q13.33e	1.97565e-07	-3.83177
SOD3	4	4p15.2c	0.00027186	-3.82032
TFF3	21	21q22.3b	2.24182e-06	-3.80723
GLIS3	9	9p24.2a	6.54947e-12	-3.79715
SHD	19	19p13.3d	0.000235197	-3.79205
C8ORF46	8	8q13.1b	0.0001117	-3.78143
IL1F8	2	2q13d	1.35358e-10	-3.77033
TSPAN13	7	7p21.1b	1.37802e-09	-3.75822
KYNU	2	2q22.2a	8.18071e-08	-3.75132
BIRC3	11	11q22.2a	1.80161e-11	-3.75023
PSG4	19	19q13.31a	4.59177e-11	-3.74087
RNASE6	14	14q11.2b	4.00809e-06	-3.73748
LY96	8	8q21.11a	4.26239e-08	-3.73519
ALDH1A1	9	9q21.13a	6.33162e-07	-3.72391
YPEL2	17	17q22d	6.62325e-07	-3.71212
C7ORF41	7	7p15.1b	1.34317e-10	-3.6959
ZDHHC11	5	5p15.33e-p15.33d	8.40556e-08	-3.6869
SILV	12	12q13.2c	4.73443e-09	-3.67565
MSMP	9	9p13.3a	4.36249e-05	-3.66003
YPEL4	11	11q12.1a	6.32452e-05	-3.64355
DKK3	11	11p15.3b	1.38841e-11	-3.63179
C8ORF34	8	8q13.2b-q13.2c	7.73205e-08	-3.62176
CYP1A1	15	15q24.1b	2.04115e-05	-3.62051
KRT34	17	17q21.2b	2.61499e-06	-3.61415
CCDC153	11	11q23.3e	9.47278e-07	-3.60286
SPOCK1	5	5q31.2b	3.64069e-09	-3.59305
RAB3C	5	5q11.2h	0.000270872	-3.59294
OASL	12	12q24.31a	2.46166e-12	-3.56421
HYAL3	3	3p21.31b	2.32298e-11	-3.5618
MMP9	20	20q13.12b	9.76646e-06	-3.56039
OAS2	12	12q24.13b	9.34785e-08	-3.54729
SYNGR3	16	16p13.3e	0.000620562	-3.52437
CYP4F12	19	19p13.12a	5.12083e-06	-3.52333
SULT1C2	2	2q12.3c	3.20587e-06	-3.52279
STAT4	2	2q32.3a	1.23546e-05	-3.51701
CH25H	10	10q23.31b	1.46604e-06	-3.49428
ABCG2	4	4q22.1b	0.000109722	-3.48896
ABI3BP	3	3q12.2a-q12.2b	3.42203e-06	-3.48768
PGM2L1	11	11q13.4c	3.91004e-08	-3.47129
TNFSF10	3	3q26.31b	2.1661e-06	-3.45549
LMCD1	3	3p26.1a	8.74684e-11	-3.45371
RTBDN	19	19p13.13c	9.82856e-08	-3.45235
MGC16291		10q11.21a	1.30559e-05	-3.44651
TNFAIP3	6	6q23.3d	1.2372e-06	-3.43903
C10ORF65	10	10q24.1b	2.35141e-05	-3.42986
C13ORF31	13	13q14.11e	0.00101645	-3.42738
IQCD	12	12q24.13b	2.78962e-05	-3.40723
RND3	2	2q23.3a	1.94771e-09	-3.38389
TREM1	6	6p21.1g	0.00132201	-3.382
TJP3	19	19p13.3e	1.95008e-05	-3.38118
FAM133A	X	Xq21.32a	4.32478e-07	-3.36875
TMCC2	1	1q32.1g	0.000164917	-3.36506
TCN2	22	22q12.2b	2.46853e-10	-3.35563
DHRS9	2	2q31.1a	1.36217e-06	-3.35519
CCL2	17	17q12a	6.22547e-06	-3.34615
WWC1	5	5q35.1a	4.41522e-10	-3.34608
RBM47	4	4p14a	2.48249e-08	-3.34411
ZNF558	19	19p13.2d	4.36993e-06	-3.34346
CD3D	11	11q23.3d	1.13137e-08	-3.33929
DYNLRB2	16	16q23.2a	5.25944e-05	-3.32883
TNC	9	9q33.1a	7.69578e-12	-3.32474
CHRNA1	2	2q31.1g	1.70691e-07	-3.31954
TMEM45A	3	3q12.2a	2.94361e-07	-3.30358
RPS6KA2	6	6q27c	1.71494e-12	-3.29692
AMHR2	12	12q13.13e	3.33121e-06	-3.28345
KIAA1217	10	10p12.2a-p12.1d	8.60306e-11	-3.28034
SPRR3	1	1q21.3c	5.69974e-06	-3.26574
SPRR2F	1	1q21.3c	3.03307e-06	-3.26222
SEZ6L2		16p11.2d	4.31759e-12	-3.25681
SCIN	7	7p21.3a	2.0067e-07	-3.2507
PIWIL2	8	8p21.3a	8.92743e-09	-3.24841
MYO1D	17	17q11.2e	4.33916e-08	-3.23463
KCTD4	13	13q14.12a	1.77573e-05	-3.23278
NGF	1	1p13.2a	6.81584e-08	-3.23147
KCNU1	8	8p12a	2.65163e-05	-3.21405
NMNAT2	1	1q25.3d	4.26276e-10	-3.18599
RSPH1	21	21q22.3b	5.21795e-07	-3.18238
NTS	12	12q21.31e	3.97573e-05	-3.17799
PKIB	6	6q22.31c	9.57091e-08	-3.16729
SELM	22	22q12.2c	1.14324e-09	-3.16393
SPRR2A	1	1q21.3c	0.000312797	-3.1613
AKR1C3	10	10p15.1c	7.42809e-10	-3.14502
C4ORF19	4	4p14e	9.98842e-05	-3.14275
SIRT4	12	12q24.31a	4.59338e-06	-3.13909
LTBP1	2	2p22.3d	7.58277e-05	-3.13124
RASD2	22	22q12.3c	1.40519e-05	-3.12989
RGL1	1	1q25.3e	8.84017e-11	-3.12976
SDC4	20	20q13.12b	9.61203e-08	-3.12616
FLJ35220	17	17q25.3e	1.94048e-06	-3.12526
PCLO	7	7q21.11d-q21.11e	7.22682e-08	-3.10845
CD24	Y		4.44511e-13	-3.10415
MIR21		17q23.1a	3.91024e-05	-3.10139
AGR2	7	7p21.1b	7.94273e-07	-3.10115
TRAK2	2	2q33.1f	3.37966e-12	-3.09994
INSL4	9	9p24.1c	5.33685e-05	-3.08326
DDX60	4	4q32.3e	7.17142e-09	-3.08324
HIST1H4H	6	6p22.1d	2.3287e-05	-3.07952
TSPAN7	X	Xp11.4e	2.6332e-07	-3.0579
TP53INP2	20	20q11.22b	4.11296e-11	-3.05677
HIST1H2BD	6	6p22.1d	1.57525e-08	-3.05446
HPGD	4	4q34.1d	4.0226e-07	-3.05446
RSPH3	6	6q25.3e	2.10004e-05	-3.05183
SERPINI1	3	3q26.1f	8.26703e-08	-3.0512
KAL1	X	Xp22.31b	4.96273e-08	-3.04813
GCG	2	2q24.2d	0.000640556	-3.04022
MUM1L1	X	Xq22.3a-q22.3b	1.07746e-07	-3.03535
ZBTB47	3	3p22.1a	8.10889e-07	-3.01724
IFI44	1	1p31.1e	9.45059e-11	-3.00341
DUSP10	1	1q41d	3.98105e-07	-3.00206
HLA-A29.1			2.3817e-08	-2.99645
ATF3	1	1q32.3c	0.00138613	-2.98715
UGCG	9	9q31.3b	4.74327e-06	-2.97873
IDUA	4	4p16.3c	1.01938e-05	-2.97453
KIAA1407	3	3q13.31a	2.33074e-06	-2.97366
ERC2	3	3p14.3c-p14.3b	1.24186e-05	-2.97266
INHBE	12	12q13.3b	4.49116e-06	-2.97249
SYTL2	11	11q14.1e	1.28521e-10	-2.97242
CCPG1	15	15q21.3b-q21.3c	6.07166e-10	-2.96113
APLP1	19	19q13.12a	3.66952e-08	-2.96049
HSD17B14	19	19q13.33a	1.00202e-06	-2.94919
EPHB6	7	7q34f	0.000102824	-2.94831
PROSAPIP1	20	20p13c	0.00017424	-2.94609
AFAP1L2	10	10q25.3a	7.73452e-12	-2.9423
ABCC3	17	17q21.33b	1.77673e-06	-2.94087
YPEL5	2	2p23.1b	1.14038e-09	-2.93174
RGS16	1	1q25.3c	1.41987e-05	-2.92768
MMP1	11	11q22.2b	1.62345e-07	-2.92581
CHURC1	14	14q23.3a	1.36102e-09	-2.92476
SEL1L3	4	4p15.2c	6.4305e-11	-2.92457
EVI2B	17	17q11.2d	8.785e-06	-2.9207
IFIH1	2	2q24.2d	3.22462e-10	-2.92064
COL24A1	1	1p22.3d	0.000493263	-2.91715
IL12A	3	3q25.33b	0.000297601	-2.91498
CLEC3A	16	16q23.1d	4.02132e-07	-2.90796
C12ORF60	12	12p12.3e	1.4587e-06	-2.90441
PLSCR4	3	3q24c-q24d	2.94506e-07	-2.90396
LRRIQ1	12	12q21.31e	0.00079506	-2.90331
PIK3IP1	22	22q12.2c	2.98141e-06	-2.90077
RERGL	12	12p12.3b	8.51202e-05	-2.89837
C4ORF39	4	4q32.3b	0.000352868	-2.89497
ANKRD29	18	18q11.2b	1.7185e-05	-2.89407
IFITM1	11	11p15.5d	7.3564e-08	-2.88393
CPE	4	4q32.3b	2.97304e-07	-2.87892
GRN	17	17q21.31c	3.48592e-10	-2.87624
VEGFC	4	4q34.3a	1.52257e-06	-2.87238
C11ORF74	11	11p12d	1.18946e-11	-2.86743
ADAMTS9	3	3p14.1d	0.00158728	-2.86646
ITM2A	X	Xq21.1b	5.61836e-10	-2.8644
OSBP2	22	22q12.2b-q12.2c	1.75996e-06	-2.86128
PBXIP1	1	1q21.3e	0.000265873	-2.85317
QPCT	2	2p22.2a	1.63632e-09	-2.85241
CCDC110	4	4q35.1f	0.00491761	-2.84966
MYRIP	3	3p22.1c	0.00130361	-2.84719
TMEM150A	2	2p11.2f	9.51155e-10	-2.84562
TRNP1	1	1p36.11a	5.79437e-11	-2.84368
IFIT3	10	10q23.31b	2.77514e-08	-2.8383
CYP2J2	1	1p32.1c	1.17522e-11	-2.83337
CT45A4	X	Xq26.3b	5.68111e-07	-2.83212
TMEM100	17	17q22b	1.26493e-07	-2.82172
RABAC1	19	19q13.2c	1.86859e-12	-2.82161
TMEM144	4	4q32.1d-q32.1e	3.02574e-09	-2.8181
GSN	9	9q33.2a	1.76674e-07	-2.80795
PCDHB12	5	5q31.3b	0.000744152	-2.79764
C5ORF53	5	5q31.3a	0.000163033	-2.79762
SV2B	15	15q26.1c	1.42578e-05	-2.79089
PCBP3	21	21q22.3f	8.15725e-05	-2.78856
SH3BGRL2	6	6q14.1c	3.38306e-09	-2.78424
C20ORF54	20	20p13f	0.000203973	-2.7835
HAVCR2	5	5q33.3a	6.94611e-06	-2.78262
ALOX5AP	13	13q12.3c	8.74835e-05	-2.78083
COBL	7	7p12.1c	6.71379e-05	-2.77278
TAGLN3	3	3q13.2a	2.37616e-06	-2.77092
FILIP1	6	6q14.1a	3.09433e-06	-2.77037
FMO4	1	1q24.3a	0.000186651	-2.76441
IGFL1	19	19q13.32b	0.000202198	-2.76366
TP53TG3	16	16p11.2b	3.54451e-05	-2.76134
ZC3H12C	11	11q22.3d	1.92096e-10	-2.75556
AZGP1	7	7q22.1b	9.57104e-05	-2.75375
TGFBI	5	5q31.1f-q31.2a	1.00202e-09	-2.75261
LZTFL1	3	3p21.31j	4.06873e-09	-2.75128
TMEM86A	11	11p15.1c	0.000304764	-2.74813
PBX1	1	1q23.3d-q23.3e	0.000168903	-2.73803
OPTN	10	10p13e	2.05933e-06	-2.73736
RGS9	17	17q24.1a	3.76495e-05	-2.73492
PTGES	9	9q34.11d	4.24253e-07	-2.73305
FZD4	11	11q14.2a	1.39615e-09	-2.73209
GABRB1	4	4p12b	0.000212604	-2.72497
MX1	21	21q22.3a	6.6417e-08	-2.72405
TRPV2	17	17p11.2i	0.000128654	-2.72331
SLCO2B1	11	11q13.4c	1.16717e-05	-2.72076
WFDC3	20	20q13.12b	1.60773e-05	-2.71929
FOSB	19	19q13.32a	4.56922e-05	-2.71337
C9ORF150	9	9p23b	9.10758e-05	-2.70903
ARRDC4	15	15q26.3a	4.75339e-06	-2.70195
PAGE4	X	Xp11.23a	2.38498e-05	-2.69566
TMEM16B	12	12p13.31e	8.82576e-05	-2.69081
FOLR1	11	11q13.4a	3.70588e-06	-2.68887
PMAIP1	18	18q21.32b	6.30729e-07	-2.68718
STK32A	5	5q32e	9.72739e-05	-2.68483
MAP1LC3B	16	16q24.2a	9.77681e-11	-2.68475
TP73L	3	3q28b	1.68173e-05	-2.67917
PCDHB2	5	5q31.3b	9.06908e-07	-2.67778
CTH	1	1p31.1k	2.28499e-09	-2.67716
PLAC1	X	Xq26.3a	3.6383e-06	-2.66676
MAPRE3	2	2p23.3a	1.07091e-07	-2.66319
GATS	7	7q22.1c	4.54032e-06	-2.66173
PARP12	7	7q34c	1.41023e-10	-2.65596
PADI4	1	1p36.13d	0.000459553	-2.65345
PPARGC1A	4	4p15.2d	1.29229e-06	-2.64614
RAB6B	3	3q22.1e	2.4801e-07	-2.64331
MCF2	X	Xq27.1b	0.000930286	-2.642
RELB	19	19q13.32a	1.59477e-05	-2.63737
PRKAB2	1	1q21.1c	3.11546e-10	-2.63674
CCRL2	3	3p21.31i	7.53863e-05	-2.63594
RNASE4	14	14q11.2b	7.10832e-07	-2.63217
TTC21A	3	3p22.2a	6.52315e-05	-2.63162
CDH11	16	16q21e	1.24313e-09	-2.63146
VNN1	6	6q23.2b	0.000149954	-2.62708
IL7R	5	5p13.2c	7.688e-05	-2.62452
C5ORF46	5	5q33.1a	0.00012403	-2.6234
MGC33556	1	1p34.1d	0.00469818	-2.61997
NPAL3	1	1p36.11d	2.88234e-11	-2.61615
CLIP4	2	2p23.2a	2.17293e-07	-2.61144
PSG9	19	19q13.31a	1.27433e-05	-2.60796
LPXN	11	11q12.1c	1.21456e-08	-2.60787
TC2N	14	14q32.12a	0.000128955	-2.60754
IQUB	7	7q31.32b	0.00244819	-2.60723
TMBIM1	2	2q35e	1.8774e-07	-2.60634
LRRC6	8	8q24.22b	2.89926e-08	-2.60493
CRLF2	Y	Xp22.33e,Yp11.32a	0.000655342	-2.60308
ATP6V1G2	6	6p21.33a	0.00015857	-2.6023
PID1	2	2q36.3d-q36.3e	2.52657e-09	-2.60157
TPMT	6	6p22.3d	2.69069e-14	-2.59811
EGR2	10	10q21.2b	0.000106863	-2.59376
CDCP1	3	3p21.31k	3.47015e-07	-2.59168
C4ORF18	4	4q32.1d	1.90819e-07	-2.58941
ADM	11	11p15.4a	0.00405903	-2.58713
UFM1	13	13q13.3d	6.17932e-07	-2.58137
MFGE8	15	15q26.1a	1.73286e-12	-2.57441
BBS12	4	4q27d	3.61174e-08	-2.57097
DPYSL3	5	5q32e	1.51382e-11	-2.56733
PPP2R2C	4	4p16.1f	2.95146e-08	-2.56699
TOX3	16	16q12.1d	0.00102995	-2.5669
ITGAX	16	16p11.2c	2.22518e-05	-2.56576
DHDH	19	19q13.33a	0.000818136	-2.55999
CYB5R1	1	1q32.1d	3.25658e-08	-2.55323
AFP	4	4q13.3d	0.000444327	-2.55261
IL24	1	1q32.1h	1.75101e-06	-2.54722
CLIC2	X	Xq28h	0.000420169	-2.5465
IL18R1	2	2q12.1a	0.000146556	-2.5454
STAT2	12	12q13.2c	4.09283e-08	-2.54296
CXADR	21	21q21.1c	3.36527e-08	-2.54244
CDS1	4	4q21.23b	8.98946e-06	-2.54203
EREG	4	4q13.3e	6.75373e-08	-2.53707
GPR37	7	7q31.33a	1.397e-06	-2.53662
SRPX	X	Xp11.4e	3.06786e-09	-2.52648
EGR1	5	5q31.2c	0.00011463	-2.52447
OVGP1	1	1p13.2d	1.93462e-07	-2.52374
INMT	7	7p15.1b	0.00144306	-2.52146
CFI	4	4q25c	7.9046e-08	-2.49982
FHDC1	4	4q31.3d	3.45387e-05	-2.49852
SLN	11	11q22.3c	0.00233	-2.49744
HLA-A	6	6p21.33b	3.56257e-10	-2.49692
CHMP2B	3	3p11.2a	3.6947e-07	-2.4932
MT1X	16	16q13b	5.2692e-08	-2.49134
SPRYD5	11	11q11c	0.000178167	-2.48807
BMF	15	15q15.1a	6.1386e-07	-2.48723
IRF9	14	14q12a	8.17107e-10	-2.48608
ABCC2	10	10q24.2c	0.00229227	-2.48418
PTGFR	1	1p31.1e	2.92806e-08	-2.48328
SELL	1	1q24.2c	9.01401e-05	-2.47994
CD82	11	11p11.2d	1.84037e-08	-2.47766
NLRP11	19	19q13.42c	3.60369e-05	-2.47627
C1ORF107	1	1q32.2b	2.48233e-12	-2.47465
GKN2	2	2p14a	0.000448707	-2.47463
C10ORF90	10	10q26.2a-q26.2b	0.00174005	-2.47412
ANXA10	4	4q32.3e	0.00601577	-2.4706
IGJ	4	4q13.3b	0.00010945	-2.46849
PADI3	1	1p36.13e	0.000365606	-2.46621
DNAJB9	7	7q31.1a	0.000112637	-2.46601
FTH1	11	11q12.3a	1.91399e-05	-2.46549
CA11	19	19q13.33a	2.14156e-08	-2.46356
ANO2	12	12p13.31e	2.08915e-05	-2.46052
TPCN1	12	12q24.13b	0.00248383	-2.46015
TNIP1	5	5q33.1d	0.000160471	-2.45989
SFTA2	6	6p21.33a	0.00220544	-2.45913
NDRG1	8	8q24.22c	0.00151426	-2.45808
KLF9	9	9q21.11c	9.46039e-06	-2.45745
ISG20	15	15q26.1a	1.57009e-07	-2.45576
ZMIZ2	7	7p13c	1.93545e-10	-2.45516
WDR66	12	12q24.31b-q24.31c	0.00119853	-2.44875
BCAS1	20	20q13.2c	0.000121463	-2.44797
CALCOCO1	12	12q13.13f	2.5961e-05	-2.44647
C5ORF41	5	5q35.2a	8.4492e-06	-2.44106
EDNRA	4	4q31.23a	4.30299e-08	-2.4408
PODXL	7	7q32.3b	1.0219e-08	-2.44067
C20ORF160	20	20q11.21b	0.00125154	-2.43951
LOC374491	13	13q12.12b	2.9923e-05	-2.4393
GLIPR1	12	12q21.2a	4.04158e-07	-2.43614
FYCO1	3	3p21.31i	7.47505e-08	-2.43261
C6ORF199	6	6q21f	2.10305e-05	-2.43109
SLC22A15	1	1p13.1d-p13.1c	7.72719e-06	-2.42912
RGAG1	X	Xq22.3d	0.000538732	-2.42278
REG3G	2	2p12e	1.30748e-06	-2.42145
SLC46A3	13	13q12.3a	2.39197e-08	-2.41741
CYP1B1	2	2p22.2a	0.00185493	-2.41159
MX2	21	21q22.3a	1.04483e-05	-2.41098
ZNF365	10	10q21.2b	7.0417e-07	-2.40724
DDIT3	12	12q13.3b	1.58438e-06	-2.40066
IFT57	3	3q13.12b	4.262e-09	-2.40061
RARRES3	11	11q12.3b	6.36576e-05	-2.40023
C6ORF188	6	6q22.1d	0.00551392	-2.39989
SAMD9	7	7q21.2b	5.47372e-11	-2.39544
DYNLT3	X	Xp11.4e	2.70966e-06	-2.39408
AHI1	6	6q23.3a	5.31999e-08	-2.38996
CGN	1	1q21.3a	5.72042e-08	-2.38851
KIAA1539	9	9p13.3b	2.04959e-09	-2.38589
TRIM6	11	11p15.4c	2.33151e-08	-2.38375
STX11	6	6q24.2b	0.00405524	-2.38195
FUCA1	1	1p36.11d	5.82679e-10	-2.38113
IER3	6	6p21.33b	2.11531e-08	-2.37683
INSL3	19	19p13.11d	0.00499196	-2.37447
TLR4	9	9q33.1c	0.00247743	-2.37347
SAP18	13	13q12.11b	1.39787e-06	-2.37271
PNPLA4	X	Xp22.31c	0.000847948	-2.37211
PPIL6	6	6q21f	0.0045578	-2.37207
IFIT1	10	10q23.31b	1.85446e-05	-2.37107
ITGA1	5	5q11.2b	1.74042e-05	-2.36582
C17ORF69	17	17q21.31d	1.08637e-06	-2.36554
TBC1D19	4	4p15.2b	6.14794e-08	-2.36439
TDO2	4	4q32.1b	0.00010204	-2.36238
LOC729264	16	16p11.2b	0.00281005	-2.36117
NICN1	3	3p21.31d	5.3365e-09	-2.35985
SYT11	1	1q22c	4.17926e-06	-2.35549
FOXO4	X	Xq13.1c	2.6794e-07	-2.35389
COL15A1	9	9q22.33c	0.00810775	-2.34981
SC5DL	11	11q23.3h	1.66819e-08	-2.349
GALNT12	9	9q22.33c	7.2008e-06	-2.34788
FLJ23584	22	22q13.2b	5.11222e-08	-2.34399
RGS7		1q43d-q43e	1.77198e-07	-2.34046
SP140	2	2q37.1a	1.47427e-07	-2.33883
REPS2	X	Xp22.2	1.61987e-08	-2.33864
FABP6	5	5q33.3d	9.10462e-07	-2.33762
EFEMP1	2	2p16.1d	9.84563e-07	-2.33742
VWF	12	12p13.31e	0.000301228	-2.33577
GADD45A	1	1p31.3a	1.03953e-06	-2.33374
CD59	11	11p13d-p13c	1.73328e-11	-2.33231
SAMD5	6	6q24.3b	8.50469e-07	-2.33199
PDCD1LG2	9	9p24.1c	0.000180804	-2.32634
WFS1	4	4p16.1f	1.8804e-07	-2.32538
C7ORF52	7	7q22.1d	2.5889e-05	-2.31828
AXUD1	3	3p22.2a	7.01385e-07	-2.31604
NPHS1	19	19q13.12a	0.000589269	-2.3151
PPP4R4	14	14q32.13a	4.70564e-08	-2.31136
NFKBIE	6	6p21.1b	5.825e-07	-2.31108
SAMD9L	7	7q21.2b-q21.3a	8.59537e-05	-2.30753
MGP	12	12p12.3e	0.00231168	-2.30591
PDGFD	11	11q22.3a	1.2659e-10	-2.29665
ATP7A	X	Xq21.1a	6.95489e-05	-2.29603
GRB10	7	7p12.2a	1.71792e-08	-2.29461
FLJ35024	9	9p24.2b	0.000717856	-2.2944
SLC22A18	11	11p15.4d	5.94589e-10	-2.29418
FAM122A	9	9q21.11a	1.71606e-07	-2.29323
ITGA3	17	17q21.33a	1.03783e-07	-2.29295
STX3	11	11q12.1d	2.46411e-08	-2.29233
PINK1	1	1p36.12b	5.93936e-07	-2.29171
PLXDC2	10	10p12.32a-p12.31c	0.00036268	-2.29077
CSGALNACT2	10	10q11.21a	0.00045765	-2.28902
IGFBP7	4	4q12e	9.4471e-07	-2.28672
VPS41	7	7p14.1d	2.79895e-11	-2.28587
TNFSF18	1	1q25.1a	0.000362588	-2.2858
BAMBI	10	10p11.23c	1.43454e-06	-2.2846
ZNF280A	22	22q11.22b	0.00346138	-2.28075
ID2	2	2p25.1e	7.34941e-07	-2.2749
MOXD1	6	6q23.2b	1.41506e-06	-2.27261
TCTA	3	3p21.31d	2.7124e-07	-2.26776
ABCB4	7	7q21.12a	0.00598686	-2.2664
NFKBIA	14	14q13.2b	4.71547e-06	-2.26438
MAN2B1	19	19p13.13c	3.05089e-06	-2.26341
CLSTN3	12	12p13.31d-p13.31c	0.00215261	-2.26323
ALPK2	18	18q21.31b-q21.32a	8.28408e-05	-2.26268
RGS4	1	1q23.3c	4.18118e-07	-2.26121
CDH12	5	5p14.3b-p14.3a	0.000221937	-2.26113
C17ORF28	17	17q25.1c	5.79244e-06	-2.26106
C7ORF53	7	7q31.1c	0.00313243	-2.25955
SEL1L	14	14q31.1c	5.19817e-06	-2.25831
SQSTM1	5	5q35.3e	6.52302e-10	-2.25515
CDH10	5	5p14.2a	0.0110638	-2.25442
FSTL3	19	19p13.3j	2.37352e-06	-2.25152
SUMF1	3	3p26.2b	8.13598e-10	-2.25089
ABTB2	11	11p13c	0.00492177	-2.25035
RND1	12	12q13.12a	0.000424685	-2.24827
OBFC2A	2	2q32.3a	9.54107e-09	-2.2475
FNDC3B	3	3q26.31a	4.90358e-09	-2.24714
FKBP7	2	2q31.2b	0.0036035	-2.24467
JAKMIP2	5	5q32e	0.00549247	-2.24168
HEY1	8	8q21.13a	7.58294e-06	-2.24159
HES7	17	17p13.1c	0.000897973	-2.2409
BEX2	X	Xq22.1e	0.000245847	-2.24084
RNF43	17	17q22d	0.000514042	-2.23958
TGFBR2	3	3p24.1a	4.10481e-11	-2.23719
MAST1	19	19p13.13c	0.0125649	-2.23675
TMEM167B	1	1p13.3b	3.15786e-07	-2.22978
FBXO16	8	8p21.1c	0.000104698	-2.22967
GZMB	14	14q12a	0.0067108	-2.22794
JUNB	19	19p13.13c	0.000494929	-2.22458
ABAT	16	16p13.2b	6.05325e-06	-2.22413
CD99L2	X	Xq28c	4.31635e-09	-2.22315
PLD3	19	19q13.2b	8.40302e-11	-2.21885
DUSP1	5	5q35.1e	5.78366e-06	-2.21809
ENTPD1	10	10q23.33d	0.000170221	-2.21344
ZNF311	6	6p22.1a	0.00148703	-2.20575
DDX58	9	9p21.1a	3.99961e-07	-2.20509
WIPI1		17q24.2c	2.40175e-08	-2.20362
GLS	2	2q32.2b	8.44179e-06	-2.20349
CHPF	2	2q35f	2.58858e-05	-2.20225
GADD45G	9	9q22.2a	6.61109e-05	-2.19707
ARMCX3	X	Xq22.1c	5.85793e-06	-2.19585
HLA-DRB4	6		0.00821493	-2.19498
ARL3	10	10q24.32b	1.80472e-06	-2.19381
ABCA4	1	1p22.1a	0.000164687	-2.18911
SERPING1	11	11q12.1a	1.35746e-06	-2.18349
C4ORF47	4	4q35.1f	0.0042502	-2.18084
USP53	4	4q26f	0.000508917	-2.18065
STC2	5	5q35.2a	0.00103309	-2.1793
REEP2	5	5q31.2c	1.38097e-07	-2.17901
GDE1	16	16p12.3a	4.77168e-09	-2.17754
GPT	8	8q24.3h	0.00589083	-2.17734
C20ORF108	20	20q13.2d	3.90041e-06	-2.17663
C6ORF120	6	6q27f	0.00259015	-2.17623
CDC42EP5	19	19q13.42a	5.9869e-05	-2.17235
FAM22D	10	10q23.2b	0.000808597	-2.17197
HIST1H2AC	6	6p22.1d	0.0001261	-2.17157
SPRR2C	1	1q21.3c	0.00177953	-2.1692
CTSA	20	20q13.12b	1.23505e-08	-2.16613
IL1F7	2	2q13d	2.93588e-05	-2.16397
CXXC4	4	4q24c	1.64954e-05	-2.15978
MMP7	11	11q22.2a	1.10123e-05	-2.15688
ABHD4	14	14q11.2e	2.44635e-06	-2.15555
GOLGA7B	10	10q24.2a	5.62359e-06	-2.15369
WDR19	4	4p14c	5.97317e-07	-2.15348
GRAMD3	5	5q23.2e	1.04892e-06	-2.15339
TSC22D3	X	Xq22.3b	7.82107e-10	-2.15283
NPC2	14	14q24.3a	6.4386e-11	-2.14615
FPR2	19	19q13.33e	2.40984e-05	-2.14523
WASF3	13	13q12.13c	5.46974e-09	-2.14434
KIAA0513	16	16q24.1a-q24.1b	4.08669e-05	-2.1441
GBP5	1	1p22.2c	0.000558373	-2.14276
ITGAV	2	2q32.1e	2.85528e-06	-2.14217
TMEM145	19	19q13.2c	2.64875e-09	-2.13874
CCDC115	2	2q21.1b	2.24256e-08	-2.13786
CUBN	10	10p13a	0.00352782	-2.1352
TACSTD2	1	1p32.1f	0.000887928	-2.13413
SPANXN5	X	Xp11.22b	0.00159186	-2.13346
PAM	5	5q21.1d	8.04459e-09	-2.1332
LOC100128292	10	10q22.3c	0.000175282	-2.1308
MAPK8IP1	11	11p11.2c	0.0114606	-2.12796
ZNF175	19	19q13.33d	0.00413984	-2.12691
TUBB4	19	19p13.3a	8.61967e-05	-2.12686
PRSS2	7	7q34f	0.000928908	-2.12242
C16ORF7	16	16q24.3b	5.98072e-06	-2.12206
FAM149B1	10	10q22.1g-q22.2a	0.000190817	-2.12129
THBS1	15	15q14d	2.0183e-08	-2.1202
CCDC126	7	7p15.3b	1.15732e-05	-2.12015
KLHL5	4	4p14c	5.936e-08	-2.1175
TBC1D2	9	9q22.33b	6.46805e-07	-2.11556
G6PD	X	Xq28g	5.38023e-11	-2.1155
LOC100132707	7	7q36.2c	8.33833e-07	-2.11521
QPRT	16	16p11.2d	0.0112191	-2.11405
BCL2L2	14	14q11.2f	9.47362e-12	-2.11117
PIN4	X	Xq13.1e	1.3214e-05	-2.11048
NCF2	1	1q25.3e	0.000735969	-2.11
CATSPER1	11	11q13.1d	5.17041e-07	-2.10922
SLC44A3	1	1p21.3d	3.48251e-09	-2.10813
NR4A2	2	2q24.1c	0.000824286	-2.10684
LDHD	16	16q23.1a	0.000395598	-2.10547
PRSS3	9	9p13.3d	6.83358e-09	-2.10529
ZNF641	12	12q13.11c	0.00142813	-2.10502
C12ORF39	12	12p12.1e	0.0069812	-2.10411
RRAS	19	19q13.33b	1.14432e-08	-2.1036
C4ORF34	4	4p14b	7.23217e-08	-2.10329
ANKRD33	12	12q13.13c	1.31719e-05	-2.10127
SLC25A24	1	1p13.3c	1.89056e-05	-2.10035
LAMB2L	3		0.0113692	-2.09988
FAM13B	5	5q31.2c	3.7643e-08	-2.09975
MITF	3	3p14.1a	1.66778e-05	-2.09957
C16ORF73	16	16p13.3e	0.000474184	-2.09414
OR51B4	11	11p15.4c	0.000152224	-2.09378
CEBPB	20	20q13.13e	6.68181e-13	-2.09368
NFKB2	10	10q24.32b	3.62965e-05	-2.08975
FAM188B	7	7p15.1b-p15.1a	0.0025078	-2.08906
MUC1	1	1q22a	2.55038e-06	-2.08881
ENPP4	6	6p12.3e	1.84944e-09	-2.08849
AKR1B1	7	7q33b	2.91776e-11	-2.08692
RNU1-3	1		0.00136596	-2.08645
ZNF252	8	8q24.3h	7.40411e-08	-2.08545
ZNFX1	20	20q13.13c	3.55157e-08	-2.08358
ABCA8	17	17q24.2c	0.000206459	-2.08182
TMEM154	4	4q31.3c	1.54686e-06	-2.0815
LOC88523	13	13q13.1a	4.32904e-06	-2.08126
ZNF404	19	19q13.31b	0.00208566	-2.07989
SGSM1	22	22q11.23c	0.00977862	-2.0792
C14ORF45	14	14q24.3a	4.45515e-05	-2.07856
BDH2	4	4q24b	9.82947e-05	-2.07724
RBKS	2	2p23.2b	7.65978e-08	-2.07719
UCN	2	2p23.3a	8.77207e-06	-2.07532
KRT15	17	17q21.2b	0.000611792	-2.07335
C7ORF63	7	7q21.13b	0.00130082	-2.06961
CTSD	11	11p15.5b	2.49945e-06	-2.06873
MRGPRX3	11	11p15.1d	0.00241807	-2.06855
SUSD4		1q41e	3.8921e-05	-2.06817
FAM23B	10	10p12.33c	0.000652745	-2.06815
VEGFA	6	6p21.1c	0.000103409	-2.06778
LOC652968	22	22q12.2b	2.5523e-07	-2.06506
C2ORF27A	2	2q21.1d-q21.2a	0.0035165	-2.06478
NAMPT	7	7q22.2c	0.00100354	-2.06344
KIAA0367	9	9q21.13c	0.00734148	-2.06219
GPR137B	1	1q42.3d	7.98466e-07	-2.06132
RUNDC3B	7	7q21.12a-q21.12b	5.92441e-06	-2.0596
MAN2B2	4	4p16.1f	3.95153e-08	-2.05922
BHLHB3	12	12p12.1a	0.000457431	-2.05919
CYB561D1	1	1p13.3b	1.07879e-10	-2.05861
TRPM4	19	19q13.33a	1.55396e-06	-2.05653
ACSM3	16	16p12.2c	3.80848e-06	-2.05149
TRIM2	4	4q31.3d	0.000259669	-2.05051
GNS	12	12q14.2b-q14.3a	6.7994e-10	-2.05008
MOAP1	14	14q32.12b	1.741e-08	-2.04874
FLJ21986	7	7q31.31d	1.92324e-06	-2.04765
PRSS35	6	6q14.2a	0.0010802	-2.04756
GPR98	5	5q14.3h	5.56859e-05	-2.04593
CAPN5	11	11q13.5c	6.17128e-05	-2.04416
KLK6	19	19q13.33d	0.00140387	-2.04155
FAAH2	X	Xp11.1b	0.0124642	-2.04135
MAN1C1	1	1p36.11b	4.96012e-05	-2.04019
DJ341D10.1	X	Xq22.1c	2.93376e-05	-2.04013
MOCS3	20	20q13.13f	0.000194715	-2.03527
C14ORF37	14	14q23.1a-q23.1b	2.87726e-08	-2.03451
PCOLCE2	3	3q23d	1.51161e-08	-2.03306
CEBPD	8	8q11.21a	7.82397e-05	-2.03224
KIAA1908		7p22.3a	0.000731944	-2.02851
SRXN1	20	20p13f	2.34853e-08	-2.02847
FAM174A	5	5q21.1b	1.7001e-08	-2.02766
GNG7	19	19p13.3g	7.06215e-06	-2.02748
EMR1	19	19p13.3a	1.82907e-07	-2.02622
LAMA1	18	18p11.31a	0.00191905	-2.02618
ATP6V0D2	8	8q21.2b-q21.3a	0.000343014	-2.02466
EDIL3	5	5q14.3a	0.00338098	-2.02404
MMD	17	17q22b	7.59765e-11	-2.02309
KIFC2	8	8q24.3h	3.5215e-07	-2.02288
KRT27	17	17q21.2a	0.00592531	-2.02054
BBS1	11	11q13.1e	4.0043e-06	-2.02048
GBP2	1	1p22.2c	7.3979e-07	-2.02
C2ORF15	2	2q11.2c	0.0117781	-2.0196
PRDM7	16	16q24.3b	0.0031372	-2.0181
CFH	1	1q31.3c	3.99402e-07	-2.01806
OGFRL1	6	6q13b	0.000257623	-2.01649
ABLIM3	5	5q33.1b	1.5811e-05	-2.01531
DAAM1	14	14q23.1b	2.55452e-07	-2.01452
C8ORF48		8p22e	2.83809e-06	-2.01433
CREG1	1	1q24.2a	1.04691e-07	-2.01348
MAGED1	X	Xp11.22b	3.90325e-10	-2.01254
C1R	12	12p13.31d	0.00283495	-2.01087
ZNF177	19	19p13.2c	0.000335149	-2.01016
SKAP1	17	17q21.32b-q21.32c	0.00220733	-2.00926
ALOX12B	17	17p13.1c	0.000426656	-2.00831
LMBRD1	6	6q13a	2.14054e-08	-2.00791
IL21R	16	16p12.1a	1.26866e-07	-2.00728
MAFF	22	22q13.1b	0.000112244	-2.00167
RBM11	21	21q11.2c	0.000305214	-2.00087
PLEKHB1	11	11q13.4b	6.70131e-06	-2.00069
ZC3H18	16	16q24.2b-q24.3a	1.6708e-06	2.00138
MTG1	10	10q26.3f	8.17989e-05	2.00143
FBXO43	8	8q22.2b	1.29719e-05	2.00227
PRTFDC1	10	10p12.1c	1.786e-07	2.00463
SCARA3	8	8p21.1e	1.38186e-07	2.00561
TCAM1	17	17q23.3b	0.000125547	2.00702
APRT	16	16q24.3a	6.91354e-12	2.00756
ACIN1	14	14q11.2f	1.44098e-06	2.00877
HIST1H3H	6	6p22.1c	0.000688411	2.01156
PM20D2	6	6q15c	0.00163114	2.01156
PLP2	X	Xp11.23b	1.49364e-08	2.01533
MTHFS	15	15q25.1b	2.00427e-06	2.01543
KIF15	3	3p21.31k	6.35445e-05	2.01593
RAVER1	19	19p13.2c	2.09988e-05	2.0167
C2ORF79	2	2p23.3c	1.2298e-05	2.01746
FAM75B	9	9q21.32a	0.000249002	2.02235
HIRIP3	16	16p11.2d	2.73404e-08	2.02638
C16ORF35	16	16p13.3f	1.48936e-07	2.02753
ATL3	11	11q13.1a	1.84685e-08	2.02776
C5ORF39	5	5p12c	5.39081e-06	2.02903
PPIH	1	1p34.2a	1.50912e-06	2.02981
CCNF	16	16p13.3d	5.37185e-06	2.03021
MPDU1	17	17p13.1d	1.4094e-07	2.03266
ANO5	11	11p14.3d	0.000555193	2.03311
SNORA23	11	11p15.4a	0.00364686	2.03374
PTMA	2	2q37.1b	0.000191206	2.03551
PSMD3	17	17q12c-q21.1a	1.58786e-06	2.03624
SNORD65	17	17p11.2i	0.00025403	2.03753
WDHD1	14	14q22.3a	2.45454e-08	2.03949
FOXRED2	22	22q12.3d	4.2663e-06	2.03988
SNORA17	9		5.1979e-05	2.04016
WDR4	21	21q22.3b	1.26564e-08	2.04073
SHMT1	17	17p11.2f	2.68293e-08	2.04445
PER2	2	2q37.3c	4.20042e-05	2.04461
MTBP	8	8q24.12c	6.47025e-05	2.0464
PLAC8	4	4q21.22a	4.20958e-07	2.04671
C15ORF23	15	15q15.1a	1.14108e-07	2.04697
RPS21	20	20q13.33c	8.10193e-10	2.04726
TAX1BP3	17	17p13.3a	7.09585e-10	2.04747
NCAPD3	11	11q25d	1.39756e-06	2.04751
MPP4	2	2q33.1f	3.83691e-06	2.05281
KDELC2	11	11q22.3c	1.07651e-08	2.05295
GPR64	X	Xp22.13a	0.000506917	2.05313
DDN	12	12q13.12a	0.00318605	2.05334
CENPK	5	5q12.3b	7.78182e-08	2.05628
CASC5	15	15q15.1b	3.51106e-07	2.05643
NASP	1	1p34.1b	7.53134e-07	2.0587
COL9A2	1	1p34.2d	5.0675e-05	2.06032
HRIHFB2122	22	22q13.1a	9.49614e-06	2.06173
FAM195B	17		6.01285e-05	2.06282
IPO4	14	14q12a	4.92433e-07	2.06588
TOR3A	1	1q25.2c	1.70599e-05	2.06604
SNORA5A	7	7p13c	0.00388995	2.06698
LMO3	12	12p12.3d	1.53079e-05	2.06872
C9ORF3	9	9q22.32a	9.54759e-05	2.06896
CENPF	1	1q41a	9.09068e-07	2.06997
SNORD80	1	1q25.1a	7.15912e-05	2.07014
NUSAP1	15	15q15.1c	4.63881e-10	2.07048
DNA2	10	10q21.3d	5.41427e-07	2.07338
CENPI	X	Xq22.1c	1.48305e-06	2.07375
MOV10	1	1p13.2c	4.6257e-08	2.07481
EXO1	1	1q43e	7.05529e-08	2.0814
CDC25B	20	20p13b	1.98329e-08	2.08203
MARCKSL1	1	1p35.1b	2.10422e-08	2.08409
SNORA76	17	17q23.3b	7.4075e-06	2.08423
POLD1	19	19q13.33c	0.000664453	2.08586
SNORD104	17		0.000229093	2.08741
FLJ22662	12	12p13.1a	1.00297e-08	2.08849
ATF5	19	19q13.33b	7.60419e-06	2.08926
SGOL2	2	2q33.1e	1.73382e-08	2.08953
TXNRD2	22	22q11.21c	5.64819e-08	2.09131
ARHGAP19	10	10q24.1b	7.45099e-11	2.09228
POLR2A	17	17p13.1d	8.57587e-08	2.09345
ASPM	1	1q31.3c	4.49918e-06	2.09428
IAH1	2	2p25.1d	7.96592e-09	2.09556
SSRP1	11	11q12.1a	7.40563e-07	2.09677
BLM	15	15q26.1c	4.1572e-08	2.09764
THOC6	16	16p13.3d	5.04405e-07	2.09836
SCARNA18	5	5q14.2c	0.00239797	2.10145
POP1	8	8q22.2a	1.86908e-05	2.10296
BUB1	2	2q13b	3.75141e-08	2.10634
PLK4	4	4q28.1e	6.58989e-10	2.10934
MCM5	22	22q12.3c	7.58678e-08	2.11005
TIMELESS	12	12q13.2c	2.95408e-09	2.11159
STIL	1	1p33d	4.93359e-07	2.11721
KRT79	12	12q13.13d	0.00441425	2.12237
LOC728037	16		1.45659e-07	2.12259
HNRPC	14	14q11.2c	2.04407e-06	2.12335
ATAD2	8	8q24.13b-q24.13c	1.63619e-06	2.1246
CYBB	X	Xp11.4e	0.00113793	2.1263
CHEK1	11	11q24.2b	1.35967e-08	2.12754
HOXC5	12	12q13.13f	0.00211229	2.12841
BIRC5	17	17q25.3b	6.35721e-10	2.13078
LSM7	19	19p13.3g	1.10856e-07	2.1329
CDC45L	22	22q11.21c	2.09036e-08	2.13339
G0S2	1	1q32.2b	6.33775e-05	2.14113
C14ORF80	14	14q32.33d	1.62838e-06	2.14568
CEP78	9	9q21.2c	6.86116e-11	2.14619
PSPC1	13	13q12.11a	7.61793e-06	2.14724
FANCG	9	9p13.3b	2.80665e-08	2.1476
RNU6ATAC	9		0.00136641	2.15096
FAM136B	6		3.55785e-06	2.15665
POLA2	11	11q13.1c	1.06684e-08	2.15926
HIST1H2AM	6	6p22.1c	0.000275875	2.16278
SNORD15B	11	11q13.4c	0.000880495	2.16746
KCNIP3	2	2q11.1c	4.81495e-07	2.16801
NT5C	17	17q25.1c	7.61857e-08	2.1683
C12ORF24	12	12q24.11c	1.28757e-10	2.16861
SNORD57	20	20p13c	0.00201416	2.16886
KIAA1524	3	3q13.13a	1.87163e-07	2.1719
DEF6	6	6p21.31c	1.50278e-05	2.1728
USP4	3	3p21.31d	2.22887e-09	2.17369
ESPL1	12	12q13.13e	1.32058e-05	2.17889
CHTF18	16	16p13.3f	2.48961e-05	2.17974
AFM	4	4q13.3d	0.0102467	2.1804
C16ORF59	16	16p13.3d	1.46662e-05	2.18313
CLN6	15	15q23a	9.07781e-06	2.18394
DLGAP5	14	14q22.3a	4.9648e-11	2.18832
SNORD74	1	1q25.1a	0.0016288	2.18942
ZWINT	10	10q21.1d	1.01849e-08	2.18944
AURKA	20	20q13.2d-q13.31a	4.97251e-11	2.19012
SP5	2	2q31.1b	0.00147201	2.19023
TACC3	4	4p16.3b	1.89105e-06	2.19078
EPR1	17	17q25.3b	0.00100824	2.19353
RPL29	3	3p21.1e	5.2725e-09	2.19374
C7ORF55	7	7q34b	2.5133e-10	2.19486
TRIP13	5	5p15.33d	8.92344e-09	2.19698
WDR79	17	17p13.1d	0.00035159	2.20293
BOP1	8	8q24.3g	8.07608e-09	2.20902
CLEC2D	12	12p13.31a	2.19016e-06	2.2098
SNORA79	14	14q31.1c	0.00310341	2.21042
DONSON	21	21q22.11c	4.10372e-08	2.21543
ZNF519		18p11.21b	1.66477e-06	2.22174
TPX2	20	20q11.21b	1.76394e-07	2.22192
HNRNPL	19	19q13.2a	0.000122248	2.22415
KIF14	1	1q32.1b	5.65228e-08	2.23386
PLEKHJ1	19	19p13.3g	4.00861e-05	2.23743
RAMP1	2	2q37.3b	1.27161e-05	2.24142
HIST1H3A	6	6p22.1d	0.00177011	2.2421
TUBB4Q	4	4q35.2d	8.28207e-07	2.24646
LOC81691	16	16p12.2c	2.39765e-07	2.2469
SNORA64	16	16p13.3e	0.000585062	2.25164
SNHG3-RCC1	1	1p35.3b	0.0037258	2.25166
FANCD2	3	3p25.3c-p25.3b	5.85387e-10	2.25315
EPB49	8	8p21.3a	1.89169e-05	2.26067
SOX21	13	13q32.1a	0.00286832	2.26265
OSR1	2	2p24.1d	0.00227753	2.2667
AGMAT	1	1p36.21a	0.00101827	2.26933
SYTL1	1	1p36.11a	0.00507645	2.27496
ITGB4	17	17q25.1c-q25.1d	9.10917e-10	2.28045
CDC25A	3	3p21.31f	9.79879e-08	2.29768
POLR1A	2	2p11.2f	5.46719e-05	2.29772
IL27RA	19	19p13.12c	7.43486e-09	2.29835
TROAP	12	12q13.12b	5.34968e-07	2.30516
CAD	2	2p23.3a	1.46518e-05	2.30564
SCARNA22	4	4p16.3b	0.00101589	2.30676
KIF23	15	15q23a	7.80025e-09	2.31193
FLJ45974	7	7p12.1a	0.000208371	2.31276
LOC440396	17	17p13.3c	2.34216e-07	2.31468
C22ORF39	22	22q11.21c	3.27901e-05	2.31531
RBPMS2	15	15q22.31b	1.2104e-06	2.31883
NGEF	2	2q37.1c-q37.1d	9.41541e-07	2.32002
C10ORF119	10	10q26.11d	4.81939e-05	2.3211
MPHOSPH9	12	12q24.31d	0.000461493	2.32198
CENPE	4	4q24b	1.44151e-10	2.32347
MCM4	8	8q11.21b	1.59607e-09	2.329
SNORD36A	9	9q34.2a	1.99662e-05	2.33124
ASF1B	19	19p13.12c	6.91975e-08	2.3329
CLSPN	1	1p34.3e	0.00053417	2.33472
MXD3	5	5q35.3a	2.49787e-06	2.33976
TYMS	18	18p11.32c	2.65883e-08	2.34206
CCNB1	5	5q13.2a	1.02926e-07	2.34399
MLST8	16	16p13.3d	1.27927e-06	2.34567
SLC25A15	13	13q14.11a	1.06914e-05	2.35597
RPL36A	X	Xq22.1c	1.75279e-09	2.36026
TM4SF18	3	3q25.1a	2.26438e-09	2.36036
FUS	16	16p11.2c	1.76492e-09	2.36242
CDC25C	5	5q31.2c	2.60556e-10	2.36252
CENTA1		7p22.3c	7.38785e-10	2.36288
SLC2A4RG	20	20q13.33e	3.84284e-11	2.37125
DNLZ	9	9q34.3d	3.77936e-08	2.37423
MIR548L			0.000309105	2.37519
TFAP4	16	16p13.3b	6.56857e-07	2.37867
CDCA2	8	8p21.2c-p21.2b	1.07524e-08	2.37943
GSG2	17	17p13.3a	7.29126e-08	2.38142
C13ORF15	13	13q14.11b	9.83423e-11	2.3818
KIFC1	6	6p21.32a	4.52555e-09	2.38393
SNHG3	1		0.00364982	2.38409
KIF11	10	10q23.33a	5.79044e-10	2.38452
RECQL4	8	8q24.3h	3.7155e-05	2.38461
SLC25A21	14	14q13.3a-q13.3b	0.000718935	2.39506
DEPDC1B	5	5q12.1b	1.21159e-07	2.39869
SCARNA23	X	Xp22.11a	0.00635467	2.40077
TMPO	12	12q23.1c	4.24725e-10	2.40345
SLC43A2	17	17p13.3e	2.48222e-06	2.42087
NEK2	1	1q32.3a	1.84672e-07	2.42174
TRMT5	14	14q23.1c	2.00624e-11	2.43416
SGOL1	3	3p24.3b	1.28786e-11	2.43432
HNRPA1L-2	19	19p13.2a	1.65916e-08	2.43861
C6ORF126	6	6p21.31b	3.83286e-07	2.44123
UCN2	3	3p21.31e	4.26837e-07	2.44299
TMEM39B	1	1p35.1b	4.05643e-06	2.44427
N6AMT2	13	13q12.11b	7.55385e-10	2.45033
FOXQ1	6	6p25.3a	1.80365e-06	2.45225
CENPO	2	2p23.3c	4.3365e-07	2.45947
TK1		17q25.3b	2.35221e-10	2.45971
DNAJC17	15	15q15.1b	1.72153e-08	2.46197
ECSIT	19	19p13.2a	9.87703e-07	2.46341
RAC3	17	17q25.3g	6.44376e-09	2.46873
SUV39H1	X	Xp11.23d	1.26184e-09	2.46883
GPER	7	7p22.3b	1.92802e-08	2.47007
PDE9A	21	21q22.3b	3.41096e-10	2.47272
BCL7C	16	16p11.2c	8.53318e-09	2.47579
RASSF10	11	11p15.2c	0.00135487	2.4759
SCARNA14	15		0.00388634	2.47935
PRKAR1B	7	7p22.3c	0.000134514	2.48119
AVEN	15	15q14a	9.79296e-09	2.48583
P2RX6P	22	22q11.21e	4.6208e-05	2.48843
APOBEC3B	22	22q13.1c	1.98558e-08	2.49002
ORC1L	1	1p32.3d	2.67118e-08	2.49411
FAM64A	17	17p13.2a	4.29603e-09	2.49651
CENPA	2	2p23.3a	5.63957e-09	2.50113
HNRNPA3	2	2q31.2a	1.4763e-05	2.50998
CCNA2	4	4q27c	1.67332e-12	2.51325
GALR2	17	17q25.1d	0.00105053	2.51628
CDH4	20	20q13.33b-q13.33c	1.33734e-06	2.52276
MESP1	15	15q26.1b	6.18085e-07	2.52478
CENPM	22	22q13.2b	1.94161e-11	2.52611
KIF22	16	16p11.2d	1.85606e-08	2.532
LOC731314			3.61581e-06	2.53289
AFAP1L1	5	5q33.1b	1.68496e-06	2.53424
B3GNTL1	17	17q25.3h	1.11562e-06	2.53678
NCAPD2	12	12p13.31d	8.42157e-08	2.53969
THOC4	17	17q25.3g	1.58371e-07	2.5443
OIP5	15	15q15.1c	3.53558e-08	2.54876
CDC20	1	1p34.2a	3.7765e-11	2.55546
UHRF1	19	19p13.3c	4.83506e-09	2.55704
POLE2	14	14q22.1a	2.32894e-09	2.56065
H2AFX	11	11q23.3e	3.99162e-05	2.57391
SPAG5	17	17q11.2a	4.10991e-08	2.58244
TEAD4	12	12p13.33a	1.2445e-12	2.58378
HMGN2	1	1p36.11b	3.13176e-12	2.58763
MKI67	10	10q26.2d	2.3116e-07	2.58896
CDT1	16	16q24.3a	1.15529e-08	2.60077
PKMYT1	16	16p13.3d	2.1048e-06	2.60444
CCNB2	15	15q22.2a	6.47996e-11	2.60716
MND1	4	4q31.3d	4.99822e-10	2.61509
KIF2C	1	1p34.1d	1.18247e-07	2.61721
POLE	12	12q24.33d	4.87991e-07	2.61792
E2F8	11	11p15.1c	8.12002e-05	2.62149
LOC201175	17	17q21.31d	1.22783e-08	2.62153
MCM10	10	10p13e	1.06704e-10	2.62617
SLC47A1	17	17p11.2d	5.03656e-08	2.62838
FOXM1	12	12p13.33a	2.37134e-08	2.62838
SNORA10	16	16p13.3e	2.46645e-08	2.63574
SPC25	2	2q24.3f	1.32716e-10	2.64605
ALDH1A3	15	15q26.3c	2.1214e-07	2.64817
LRRC26	9	9q34.3e	2.23477e-08	2.65236
NINJ2	12	12p13.33d	1.6802e-06	2.65604
TTLL11	9	9q33.2a	2.26929e-05	2.66373
EVPL	17	17q25.1d	4.46165e-07	2.67667
CALHM3	10	10q24.33a	4.80635e-05	2.69234
NUP188	9	9q34.11c	3.60446e-06	2.69581
SNRPA	19	19q13.2b	2.51946e-10	2.72633
C21ORF45	21	21q22.11b	1.27591e-06	2.73169
MATN2	8	8q22.1e-q22.2a	3.22126e-06	2.74734
SMARCB1	22	22q11.23a	6.68139e-09	2.74799
PMF1	1	1q22d	8.83911e-08	2.76087
CDCA7	2	2q31.1e	6.7896e-12	2.76178
CCDC134	22	22q13.2b	7.58614e-05	2.77357
MIR25		7q22.1c	0.00365197	2.78344
HNRNPA1	12	12q13.13f	4.11779e-10	2.78368
MYO19	17	17q12b	1.16997e-08	2.78911
LOC389816	9	9q34.3e	5.60237e-10	2.80668
SNORA59A	1		4.41859e-06	2.83917
PHF19	9	9q33.2a	2.68665e-12	2.84051
FAM83D	20	20q11.23c	1.88912e-12	2.84332
SLCO4A1	20	20q13.33d	1.33834e-06	2.85053
NUDT1	7	7p22.2c	9.33721e-11	2.85573
RAD54L	1	1p34.1a-p33d	3.59117e-09	2.86523
AURKB	17	17p13.1c	6.36472e-10	2.86823
TCTEX1D2	3	3q29f	1.34936e-09	2.87734
TNS1	2	2q35d	2.5422e-05	2.87826
PSRC1	1	1p13.3b	1.00469e-12	2.89535
SPDEF	6	6p21.31e	5.4275e-07	2.903
TAF5	10	10q24.33a	3.76245e-10	2.91384
ERCC6L	X	Xq13.1e	1.98388e-08	2.92021
CDCA8	1	1p34.3b	2.85532e-11	2.93223
SPC24	19	19p13.2b	7.63419e-07	2.97302
HMGB2	4	4q34.1c	3.38747e-11	2.99782
ITPKA	15	15q15.1c	9.47219e-08	3.01519
TERC	3	3q26.2b	4.09977e-06	3.01598
NMU	4	4q12d	2.7058e-07	3.03172
KCNF1	2	2p25.1c	0.000112325	3.04546
KIF20A	5	5q31.2c	1.90509e-09	3.06328
CHAF1B	21	21q22.12b-q22.13a	3.06528e-09	3.10164
FOXF2	6	6p25.3a	1.65778e-10	3.10265
HIST1H3C	6	6p22.1d	2.25043e-05	3.10551
RCC1	1	1p35.3b	1.61186e-05	3.12046
HAUS8	19	19p13.11e	9.99271e-13	3.16809
SNORD96A	5	5q35.3g	5.40819e-10	3.17915
CBX5	12	12q13.13f	8.35269e-08	3.20675
GINS2	16	16q24.1b	3.15057e-10	3.23468
SNORD96B	X		1.25364e-05	3.29762
SCARNA13	14		4.14809e-07	3.32423
CENPP	9	9q22.31a-q22.31b	1.37541e-08	3.35211
SKP2	5	5p13.2c	2.17915e-13	3.3593
C9ORF140	9	9q34.3e	1.75137e-10	3.37919
PLK1	16	16p12.1c	1.50995e-09	3.43714
EPCAM	2	2p21a	1.6845e-08	3.45638
PIF1	15	15q22.31b	8.30192e-07	3.46501
APOC1	19	19q13.32a	1.48219e-07	3.4662
GSTM2	1	1p13.3b	1.51e-08	3.49924
SHISA3	4	4p13c	3.94574e-06	3.50329
PKN3	9	9q34.11b	8.18613e-09	3.5216
RCSD1	1	1q24.2a	7.4123e-07	3.52616
CENPV	17	17p11.2i	1.53274e-09	3.55395
GSTP1	11	11q13.2a	6.64578e-10	3.59223
DCPS	11	11q24.2c	3.61621e-10	3.60549
HIST2H3A	1	1q21.2a	2.27216e-05	3.60626
SNORD110	20	20p13c	5.11071e-07	3.6315
LMNB1	5	5q23.2e	4.60017e-11	3.66757
FAM26A	10	10q24.33a	5.16789e-06	3.70772
RMRP	9	9p13.3a	9.49501e-05	3.74201
MIR1974			2.46591e-08	3.85251
CDCA3	12	12p13.31d	5.19821e-12	3.96852
TACSTD1	2	2p21a	8.72091e-11	4.02262
RPRML	17	17q21.32a	4.86257e-10	4.07374
RASL11A	13	13q12.2a	2.20885e-06	4.13208
TIMP3	22	22q12.3a	1.61488e-08	4.14997
REEP1	2	2p11.2f	6.37018e-08	4.29488
HIST2H3C	1	1q21.2a	1.29996e-06	4.67032
HIST1H3B	6	6p22.1d	2.79726e-07	4.71476
HIST1H4B	6	6p22.1d	5.7123e-06	5.21249
SOX18	20	20q13.33e	3.28535e-11	5.35596
LOC653604	1	1q21.2a	2.99141e-08	5.98895
