# Supplementary material for: Sustained Low-Dose Treatment with the Histone Deacetylase Inhibitor LBH589 Induces Terminal Differentiation of Osteosarcoma Cells
Source: Sarcoma. 2013 Feb 28;2013:608964. doi: 10.1155/2013/608964 (PMC3603321; doi:10.1155/2013/608964)
Supplement: Supplementary file 1 — Supplementary Figure 1: Effect of LBH589 in human osteosarcoma cells. Cell viability, western blot analysis and cell morphology in human osteosarcoma cells following 21 days culture in 15nM LBH589. A, B143 cell line. B, MG-63 cell line. C, Saos-2 cell line. D, SJSA cell line. Bar = 500 μm. Supplementary Figure 2: Effect of LBH589 in human osteosarcoma cells on cell cycle and apoptosis. A, Phase contrast microscopy. B, Analysis of cell cycle by flow cytometry. C, Analysis of apoptosis by flow cytometry. Early apoptotic cells are represented by PI negative, Annexin V positive expression (bottom right quadrant). Bar = 500 μm. Supplementary Figure 3: LBH589-mediated growth inhibition is irreversible. Cell viability following withdrawal of 15nM LBH589. Supplementary Table 1: Primers for quantitative real-time PCR. Supplementary Table 2: U2OS differentially expressed genes following 21-days culture (DMSO vehicle vs 15nM LBH589). Supplementary Table 3: SJSA differentially expressed genes following 21-days culture (DMSO vehicle vs 15nM LBH589). Supplementary Table 4: B143 differentially expressed genes following 21-days culture (DMSO vehicle vs 15nM LBH589). Supplementary Table 5: U20S gene ontology analysis. [file 608964.f1.zip › Table S4.xlsx]

## Sheet: g_vs_h_fc2.txt
Supplementary Table 4. B143 differentially expressed genes following 21-days culture (DMSO vehicle vs 15nM LBH589).
mRNA	Chromosome	CYTOBAND	p-value	Fold-Change
SERPINB2	18	18q21.33b	3.80809e-16	-132.27
FLG	1	1q21.3b	1.73165e-15	-69.4472
CPA4	7	7q32.2b	9.20315e-14	-55.2912
LAIR2	19	19q13.42a	2.736e-13	-51.6859
NOX5	15	15q23a	1.66245e-11	-36.1572
SBSN	19	19q13.12a	7.0122e-12	-34.1611
DHRS2	14	14q11.2g	1.49741e-13	-32.7808
KRTAP4-7	17		2.06748e-12	-24.484
PSG9	19	19q13.31a	6.27601e-13	-24.0035
STMN2	8	8q21.13a	1.35437e-14	-22.9513
LOC730833			9.03111e-11	-22.6116
PSG4	19	19q13.31a	1.49133e-16	-19.647
HES7	17	17p13.1c	1.60689e-10	-16.9812
PCP4	21	21q22.2b	4.47595e-09	-16.9359
TDO2	4	4q32.1b	1.41604e-11	-16.677
LIM2	19	19q13.33d	4.78598e-09	-15.9879
CH25H	10	10q23.31b	2.88362e-11	-14.8869
PLAT	8	8p11.21a	6.94321e-11	-14.6769
BIRC3	11	11q22.2a	3.03579e-16	-14.6004
CHRNA9	4	4p14a	3.07567e-11	-14.5598
GZMB	14	14q12a	2.19395e-08	-13.6821
KLK6	19	19q13.33d	1.93686e-10	-13.6015
IL13RA2	X	Xq23c	7.48995e-17	-13.3356
SPRR2C	1	1q21.3c	1.13247e-09	-13.2989
NMUR2	5	5q33.1e	4.42576e-09	-12.5367
ALPK2	18	18q21.31b-q21.32a	2.79602e-11	-12.2373
CD33	19	19q13.33d	1.42876e-11	-12.2083
CYP1A1	15	15q24.1b	3.5328e-09	-12.1828
GPRC5A	12	12p13.1b	3.0053e-09	-11.9605
HSPB8	12	12q24.23b	5.61738e-09	-11.3882
ETFB	19	19q13.33d	1.95286e-16	-11.1066
ARL14	3	3q26.1a	2.20552e-11	-11.0691
UCA1	19		9.14548e-10	-10.9635
S100A4	1	1q21.3c	1.68777e-13	-10.82
TUBAL3	10	10p15.1c	6.64815e-08	-10.7456
SERPINB7	18	18q21.33b	2.68704e-13	-10.6943
IL6	7	7p15.3c	2.69427e-11	-10.5055
IFI30	19	19p13.11c	6.91515e-13	-10.4148
SFN	1	1p36.11a	1.85352e-11	-10.3283
FLJ35767	17	17q25.3g	2.46138e-10	-10.2215
IL24	1	1q32.1h	4.64641e-12	-10.0546
SILV	12	12q13.2c	1.04952e-12	-9.82585
OCA2	15	15q12c-q13.1a	4.02774e-10	-9.75188
KRT75	12	12q13.13d	1.46401e-09	-9.60421
C15ORF48	15	15q21.1a	1.44921e-11	-9.26387
LMCD1	3	3p26.1a	1.10933e-14	-9.21632
HSD11B1	1	1q32.2b	4.38099e-14	-9.11057
RASD2	22	22q12.3c	2.53063e-09	-8.98732
CRISPLD2	16	16q24.1a	3.91437e-08	-8.97838
TNFRSF1B	1	1p36.22a	1.18911e-06	-8.82108
CRTAC1	10	10q24.2a	7.55823e-08	-8.7571
HLA-DRB1	6	6p21.32b	7.94348e-08	-8.75127
CALB2	16	16q22.3a	2.53978e-17	-8.69924
ANKRD55	5	5q11.2e	2.70462e-09	-8.66588
SHC4	15	15q21.1d	7.00858e-11	-8.65916
SCG5	15	15q13.3c	3.64939e-09	-8.61398
CYP1B1	2	2p22.2a	1.03133e-07	-8.56746
PSG6	19	19q13.31a	1.27642e-09	-8.53231
SPRR2D	1	1q21.3c	1.09568e-08	-8.52591
TPTE2	13	13q12.11a	8.09353e-10	-8.47091
CEACAM6	19	19q13.2c	1.59963e-10	-8.42482
PSCD4	22	22q13.1a	1.44169e-09	-8.35114
RND1	12	12q13.12a	4.19143e-09	-8.09531
CDS1	4	4q21.23b	1.58035e-10	-8.05926
FPR1	19	19q13.33e	4.38044e-10	-7.93148
CDA	1	1p36.12b	5.39403e-07	-7.83985
LARGE	22	22q12.3b	4.73971e-11	-7.80531
NLRP11	19	19q13.42c	8.36742e-10	-7.75044
TRIML2	4	4q35.2b	1.14175e-11	-7.70079
PARM1	4	4q13.3e	2.2875e-14	-7.63251
FLJ11795	5	5q11.2e	3.08009e-09	-7.61029
SLC12A8	3	3q21.2b	4.75236e-11	-7.58878
LILRA3	19	19q13.42a	4.25556e-10	-7.57794
PTGER2	14	14q22.1d	3.9433e-08	-7.5751
LAMC2	1	1q25.3d	1.88531e-13	-7.4555
RGS2	1	1q31.2b	1.1309e-07	-7.38663
CYP2E1	10	10q26.3f	1.02705e-05	-7.19585
STRA6	15	15q24.1b	3.44764e-10	-7.19567
ABCB1	7	7q21.12a-q21.12b	5.18098e-08	-7.16819
AVPI1	10	10q24.2a	2.15291e-12	-7.16785
TOX3	16	16q12.1d	3.25138e-07	-7.12445
PTGES	9	9q34.11d	3.23556e-11	-7.06611
SLC8A2	19	19q13.32c	1.42526e-08	-7.04188
TCL1B	14	14q32.13b	2.59022e-08	-6.96519
EGR2	10	10q21.2b	1.64223e-08	-6.94905
RAET1G	6	6q25.1b	1.13939e-12	-6.94358
MAP7	6	6q23.3b	1.35685e-10	-6.93387
IQCD	12	12q24.13b	9.56269e-08	-6.92573
CYTH4	22	22q13.1a	3.00827e-09	-6.89999
SUNC1	7	7p12.3b	9.28854e-09	-6.86811
PAQR5	15	15q23a	5.4012e-08	-6.85625
GNA15	19	19p13.3f	1.49439e-12	-6.79387
HPCAL4	1	1p34.2d	7.28378e-10	-6.75101
SCG2	2	2q36.1d	2.88731e-11	-6.70193
PIWIL2	8	8p21.3a	7.57485e-12	-6.69065
LGALS13	19	19q13.2a	3.2505e-06	-6.63956
ZNF175	19	19q13.33d	3.15016e-07	-6.5967
KCNH3	12	12q13.12c	4.89555e-07	-6.57553
CYP4F11	19	19p13.12a	1.22584e-06	-6.54689
DNER	2	2q36.3e	7.11569e-08	-6.51545
HLA-B	6	6p21.33a	1.25401e-12	-6.46425
MYC	8	8q24.21b	9.41009e-14	-6.44829
SLIT3	5	5q35.1a-q35.1b	1.92799e-06	-6.39135
C1ORF94	1	1p34.3f	1.18648e-08	-6.34061
DEFB1	8	8p23.1f	1.36701e-07	-6.32811
ROPN1L	5	5p15.2c	7.75669e-13	-6.31339
LIMA1	12	12q13.13a	5.80215e-13	-6.28228
C19ORF51	19	19q13.42b	8.1459e-14	-6.27203
CYP4F12	19	19p13.12a	3.9399e-08	-6.24665
HLA-DPA1	6	6p21.32a	6.91565e-08	-6.23151
PTPRR	12	12q15d	4.62546e-08	-6.23059
HLA-DMB	6	6p21.32a	2.01369e-08	-6.19902
STC1	8	8p21.2d	1.46455e-08	-6.13557
TNC	9	9q33.1a	1.34389e-14	-6.11512
SCNN1D	1	1p36.33a	4.2801e-09	-6.09973
FAM46A	6	6q14.1e	4.12934e-13	-6.09899
IRF8	16	16q24.1b	1.71757e-07	-5.99463
CRADD	12	12q22b	4.9989e-14	-5.88455
KRTAP4-11	17		1.07924e-06	-5.87532
KIT	4	4q12c	1.62397e-09	-5.82059
HIST2H4A	1	1q21.2a	1.84365e-10	-5.80177
C20ORF160	20	20q11.21b	9.21359e-07	-5.78255
UNC5A	5	5q35.2d	2.56896e-10	-5.71862
EPHB6	7	7q34f	3.80858e-07	-5.69053
NTN4	12	12q22d	2.24225e-10	-5.64605
SNAP25	20	20p12.2b	2.31964e-09	-5.62947
ELMOD1	11	11q22.3c	9.17777e-07	-5.53613
GCHFR	15	15q15.1b	5.55445e-07	-5.52799
GLB1L2	11	11q25e	2.6833e-06	-5.52338
NALP5	19	19q13.42c	4.84491e-09	-5.5203
HLA-DRA	6	6p21.32b	3.18231e-13	-5.48437
INA	10	10q24.33a	2.03366e-06	-5.48206
RHOB	2	2p24.1c	2.64761e-09	-5.46013
COBL	7	7p12.1c	1.45077e-07	-5.43545
HAS3	16	16q22.1d	3.4918e-08	-5.41282
PCSK1N	X	Xp11.23c	3.34256e-06	-5.38522
SYP	X	Xp11.23b	6.33549e-06	-5.358
REEP2	5	5q31.2c	1.92425e-12	-5.33887
MAST4	5	5q12.3c	4.25659e-09	-5.33299
ASMTL	Y	Xp22.33d,Yp11.32a	9.85474e-12	-5.32142
NLRP5	19	19q13.42c	1.63332e-07	-5.3152
GRAMD1B	11	11q24.1c	4.02432e-07	-5.30661
NELL2	12	12q12g	4.2548e-13	-5.30338
FATE1	X	Xq28d	2.43107e-07	-5.2884
KAL1	X	Xp22.31b	1.66619e-10	-5.23903
MAPT	17	17q21.31e	2.76532e-12	-5.21319
ZCCHC12	X	Xq24b	6.01807e-06	-5.21173
SH3GL2	9	9p22.2a	1.22395e-05	-5.20712
SKAP1	17	17q21.32b-q21.32c	2.37329e-07	-5.13575
C19ORF4	19	19p13.11b	3.85974e-05	-5.12043
SERPIND1	22	22q11.21e	1.08348e-05	-5.09452
AADAC	3	3q25.1c	8.08353e-07	-5.08662
SERPINA3	14	14q32.13b	1.00515e-07	-5.06132
IL1B	2	2q13d	3.12255e-06	-5.05701
CGN	1	1q21.3a	6.5174e-12	-5.0554
CXADR	21	21q21.1c	1.04891e-11	-5.05193
TBC1D2	9	9q22.33b	1.12341e-11	-5.02366
ZMIZ2	7	7p13c	2.66974e-14	-4.97679
BMPER	7	7p14.3b	2.83328e-07	-4.97678
PTPRN	2	2q35f	5.10868e-05	-4.96624
C14ORF37	14	14q23.1a-q23.1b	1.64002e-13	-4.93961
ANKRD1	10	10q23.31d	1.69355e-09	-4.92787
REEP6	19	19p13.3h	2.97446e-13	-4.91634
SIGLEC10	19	19q13.33d	3.20043e-06	-4.88681
ATF3	1	1q32.3c	4.14241e-05	-4.86513
PCDHB12	5	5q31.3b	9.14785e-06	-4.84993
CADM4	19	19q13.31a	4.52311e-09	-4.84557
GEM	8	8q22.1b	5.39856e-09	-4.83846
MT1F	16	16q13b	2.21245e-06	-4.83751
RBM47	4	4p14a	5.80795e-10	-4.79845
SPRR2G	1	1q21.3c	2.65263e-05	-4.79016
MAPRE3	2	2p23.3a	1.31608e-10	-4.78023
MGC42105	5	5p12c	6.1483e-06	-4.77441
DHDH	19	19q13.33a	4.04815e-06	-4.7671
TNFAIP3	6	6q23.3d	5.57915e-08	-4.76633
PHACTR3	20	20q13.32b	1.91712e-09	-4.76607
PGBD5	1	1q42.13f	8.13008e-07	-4.74043
CCDC147	10	10q25.1a	8.18621e-11	-4.71368
S100A2	1	1q21.3c	9.24065e-09	-4.68733
ADRB2	5	5q33.1b	5.52414e-11	-4.68628
CLDN10	13	13q32.1b	9.01741e-09	-4.63121
FPR2	19	19q13.33e	2.85014e-09	-4.60781
HLA-DRB6	6	6p21.32b	4.14091e-05	-4.59951
FAM43B	1	1p36.12b	4.75691e-06	-4.57253
GOLSYN	8	8q23.2a	9.46031e-11	-4.56899
ID2	2	2p25.1e	1.34078e-10	-4.55846
CRIP2	14	14q32.33c	2.04479e-10	-4.55178
KIFC2	8	8q24.3h	6.16931e-12	-4.51122
PRPH	12	12q13.12b	2.72896e-08	-4.50574
MSX2	5	5q35.2b	8.56195e-07	-4.50409
SLC17A7	19	19q13.33b	8.04078e-08	-4.48949
SLC44A3	1	1p21.3d	9.1149e-14	-4.48333
SUSD4		1q41e	3.44801e-09	-4.47773
CACNA2D3	3	3p21.1a-p14.3d	2.64304e-08	-4.46228
RAB3C	5	5q11.2h	5.63922e-05	-4.45405
OSBP2	22	22q12.2b-q12.2c	1.67525e-08	-4.43943
DMRT1	9	9p24.3b	1.91179e-07	-4.41717
2003-03-01	5	5q23.2e-q23.2f	4.58352e-14	-4.39021
HKDC1	10	10q21.3e	4.11252e-06	-4.38771
MMP3	11	11q22.2b	0.000115173	-4.38655
FSTL3	19	19p13.3j	6.58928e-10	-4.37587
PPARGC1A	4	4p15.2d	4.6194e-09	-4.36755
CCDC60	12	12q24.23b-q24.23c	1.79158e-07	-4.36193
ZBED2	3	3q13.13d	7.03941e-06	-4.35799
FLJ10986	1	1p32.1d-p32.1c	2.9051e-13	-4.3576
PINK1	1	1p36.12b	1.90932e-10	-4.35021
MYO1D	17	17q11.2e	1.8235e-09	-4.34115
MAP3K14	17	17q21.31d	8.52132e-08	-4.33774
LAMB3	1	1q32.2b	2.60603e-09	-4.33174
ADAMTS9	3	3p14.1d	7.44337e-05	-4.32964
LOC100133920	9		3.92648e-06	-4.32455
KRT79	12	12q13.13d	8.37887e-06	-4.30814
PCDH7	4	4p15.1e-p15.1d	4.08876e-13	-4.25023
SLC6A10P	16	16p11.2b	4.37688e-09	-4.24361
CA12	15	15q22.2b	4.70839e-09	-4.20316
CITED2	6	6q24.1a	4.09389e-07	-4.18074
MAFB	20	20q12b	4.14064e-05	-4.1718
FOS	14	14q24.3b	0.00211398	-4.16812
UNC13C	15	15q21.3a-q21.3b	4.97693e-05	-4.15802
COL7A1	3	3p21.31e	3.53473e-07	-4.15309
DHRS9	2	2q31.1a	1.69144e-07	-4.14101
PPP1R3C	10	10q23.32a	7.87684e-07	-4.13826
PHLDB2	3	3q13.2a	1.10292e-07	-4.13054
CORO1A	16	16p11.2d	1.3509e-05	-4.12779
LACTB	15	15q22.2b	1.23426e-14	-4.12514
TXNIP	1	1q21.1b	3.4038e-09	-4.10412
ENO2	12	12p13.31d	7.08962e-08	-4.08057
TCERG1L	10	10q26.3c-q26.3d	0.00011459	-4.07246
KLK11	19	19q13.33d	0.000120223	-4.06551
RGS4	1	1q23.3c	2.05008e-10	-4.06029
KLRC2	12	12p13.2c	3.16135e-08	-4.04121
PLTP	20	20q13.12b	2.11808e-10	-4.03785
MITF	3	3p14.1a	4.35395e-09	-4.03645
GPNMB	7	7p15.3b	8.51873e-08	-4.02362
EGR1	5	5q31.2c	1.05686e-06	-4.01812
ZBTB7C	18	18q21.1d	5.27456e-06	-4.01014
CADM1	11	11q23.2c	7.99776e-12	-4.009
HLA-DRB5	6	6p21.32b	1.81859e-05	-4.00788
DFNB31	9	9q32e	7.28717e-08	-3.99509
KLK4	19	19q13.33d	3.21966e-06	-3.99143
C9ORF169			5.7441e-08	-3.95984
NKD2	5	5p15.33d	1.09191e-06	-3.95713
KRTAP4-12	17	17q21.2a	8.51781e-05	-3.95662
HLA-F	6	6p22.1a	1.87617e-10	-3.9524
IGF1R	15	15q26.3a-q26.3b	9.08706e-07	-3.94814
TM7SF2	11	11q13.1c	6.53726e-14	-3.9466
CA8	8	8q12.1d	3.39349e-06	-3.93627
EMX1	2	2p13.2b	2.3213e-07	-3.91625
RNF43	17	17q22d	1.69058e-06	-3.91205
TNFRSF9	1	1p36.23b	0.000105831	-3.89596
MT1H	16	16q13b	1.94772e-05	-3.89324
MYL2	12	12q24.11d	4.52814e-07	-3.89027
TGM2	20	20q11.23c	1.75322e-11	-3.87029
ABTB2	11	11p13c	5.50868e-05	-3.86643
FPR3	19	19q13.33e	1.61281e-05	-3.85503
XDH	2	2p23.1a	2.99384e-05	-3.83971
C10ORF35	10	10q21.3e	1.25406e-11	-3.83361
GSN	9	9q33.2a	5.35359e-09	-3.77594
WFS1	4	4p16.1f	3.09436e-10	-3.7695
TRAPPC9	8	8q24.3b	3.31874e-06	-3.76582
FUCA1	1	1p36.11d	9.84246e-13	-3.75782
MIR614		12p13.1b	1.93522e-05	-3.75768
DUSP1	5	5q35.1e	7.35507e-09	-3.74142
EMR1	19	19p13.3a	2.32055e-11	-3.73335
MFGE8	15	15q26.1a	1.05707e-14	-3.7173
BAMBI	10	10p11.23c	2.63173e-09	-3.715
HLA-DMA	6	6p21.32a	4.24552e-10	-3.69568
HIST2H4B	1	1q21.2a	4.73011e-07	-3.69119
BIK	22	22q13.2c	9.41437e-06	-3.69033
ZDHHC11	5	5p15.33e-p15.33d	8.64014e-08	-3.67719
HES2	1	1p36.31a	1.93827e-08	-3.66933
MID1	X	Xp22.2	1.0835e-10	-3.66584
TIMP2	17	17q25.3b-q25.3c	3.27003e-12	-3.662
SEMA6A	5	5q23.1a	5.66543e-09	-3.6618
CYP2S1	19	19q13.2c	1.34557e-06	-3.65508
LOC285735	6	6q23.2c	0.000779495	-3.65397
IFI6	1	1p35.3b	4.35012e-09	-3.6446
HHAT	1	1q32.2c	4.95922e-05	-3.64317
TMEM205	19	19p13.2b	4.0286e-14	-3.63976
TUFT1	1	1q21.3a	2.89046e-13	-3.62863
BLVRB		19q13.2b	2.07002e-09	-3.62699
VCX	X	Xp22.31c	2.3136e-07	-3.62622
RBP7	1	1p36.22d	2.21683e-05	-3.61686
GALNTL1	14	14q24.1d-q24.1e	2.12685e-08	-3.61493
LEPREL1	3	3q28b-q28c	5.10666e-12	-3.61135
OLFML2A	9	9q33.3a	8.12913e-08	-3.60954
RGS16	1	1q25.3c	1.68933e-06	-3.60487
COL22A1	8	8q24.23c	0.000236733	-3.60455
KIAA0672	17	17p12c	7.67758e-06	-3.60328
MMP13	11	11q22.2b	0.000128585	-3.599
KRT34	17	17q21.2b	2.72448e-06	-3.59876
TESC	12	12q24.22a-q24.22b	4.1373e-07	-3.58783
SLC30A1	1	1q32.3a	1.03629e-09	-3.58499
GABRA2	4	4p12b	1.88106e-05	-3.58206
POU3F1	1	1p34.3b	1.62813e-08	-3.571
EDN1	6	6p24.1b	6.48507e-10	-3.55859
CEACAM1	19	19q13.2c	8.94465e-08	-3.54914
SDC4	20	20q13.12b	2.26829e-08	-3.54607
TUBB4	19	19p13.3a	1.75943e-07	-3.54189
DNM3	1	1q24.3b-q24.3c	0.000316421	-3.54111
SGK1	6	6q23.2d	6.71387e-10	-3.54101
ITGAX	16	16p11.2c	6.30951e-07	-3.54047
FRG2B	10	10q26.3f	5.2523e-08	-3.53845
SLC16A2	X	Xq13.2c	0.000113732	-3.53842
KCNK12	2	2p16.3d	3.10187e-05	-3.53435
GDE1	16	16p12.3a	3.5659e-12	-3.53315
MAST1	19	19p13.13c	0.000445437	-3.52841
MYO5B	18	18q21.1f-q21.1g	9.29525e-05	-3.52823
EPAS1	2	2p21b	1.7823e-10	-3.52725
C4ORF26	4	4q21.1a	0.000258497	-3.51925
IL12A	3	3q25.33b	5.87735e-05	-3.5153
PDGFRL	8	8p22b	2.43443e-11	-3.51461
TSHZ2	20	20q13.2b	4.44317e-06	-3.51286
SPRR2F	1	1q21.3c	1.44548e-06	-3.50797
CTGF	6	6q23.2b	6.83014e-07	-3.50641
PLAC1	X	Xq26.3a	1.55658e-07	-3.50443
TCTA	3	3p21.31d	6.88654e-10	-3.50283
VWF	12	12p13.31e	4.5266e-06	-3.49157
ETHE1	19	19q13.31a	9.66023e-09	-3.4912
SCIN	7	7p21.3a	9.10783e-08	-3.49084
CYP24A1	20	20q13.2c	0.000165374	-3.48884
FAM110B	8	8q12.1c	1.4557e-06	-3.47988
FOXD1	5	5q13.2c	2.31177e-05	-3.47072
QPRT	16	16p11.2d	0.000213385	-3.46737
DPYSL4	10	10q26.3e	1.06478e-05	-3.46322
APLP1	19	19q13.12a	5.65327e-09	-3.4545
GLIPR1	12	12q21.2a	4.25002e-09	-3.4543
ICAM5	19	19p13.2c	3.68944e-05	-3.45411
TNFRSF21	6	6p12.3d	6.5736e-13	-3.45111
PRAMEF4	1	1p36.21d	0.000408543	-3.44984
CYFIP2	5	5q33.3a-q33.3b	2.70955e-11	-3.44661
C14ORF79	14	14q32.33c	1.12364e-08	-3.44512
AXUD1	3	3p22.2a	3.55135e-09	-3.43934
LCP1	13	13q14.12b	1.22532e-10	-3.43159
FLNC	7	7q32.1a	1.09096e-09	-3.43139
FZD4	11	11q14.2a	7.04111e-11	-3.42095
ALDH1A2	15	15q22.1a	4.40394e-08	-3.41102
SH3RF2	5	5q32c	1.2197e-10	-3.40546
UCN2	3	3p21.31e	5.63429e-09	-3.40205
ARNTL	11	11p15.2c	5.31175e-09	-3.40028
PID1	2	2q36.3d-q36.3e	6.63171e-11	-3.39984
LOC401233	6	6p25.2b	2.57238e-10	-3.39733
TBC1D19	4	4p15.2b	4.2445e-10	-3.38521
FAIM3	1	1q32.1h	8.45281e-08	-3.38279
ACADSB	10	10q26.13b	1.01727e-09	-3.37699
NFKB2	10	10q24.32b	7.22572e-08	-3.37515
DKK3	11	11p15.3b	3.4064e-11	-3.37198
DOK5	20	20q13.2c	3.05678e-05	-3.36766
LRRC20	10	10q22.1a-q22.1b	4.02495e-12	-3.36607
MCAM	11	11q23.3e	6.93789e-06	-3.36499
WBSCR28	7	7q11.23b	5.37042e-07	-3.35997
PPP1R14C	6	6q25.1b	3.26318e-09	-3.35949
HLA-H	6	6p21.33b	1.22515e-11	-3.35781
PRSS35	6	6q14.2a	4.95507e-06	-3.35296
NGFR	17	17q21.33a	1.61018e-05	-3.35225
GGT1	22	22q11.23b	2.23013e-06	-3.34527
PLCD3	17	17q21.31d	6.43005e-08	-3.33604
MT1X	16	16q13b	1.03141e-09	-3.33352
LOC730417			2.62414e-06	-3.3304
KRT8	12	12q13.13e	5.37925e-10	-3.32479
MAPK8IP1	11	11p11.2c	0.000344663	-3.31043
PCDHB2	5	5q31.3b	7.03873e-08	-3.30281
TLN2	15	15q22.2b	5.05441e-08	-3.29756
LYPD6B	2	2q23.2a	2.60667e-06	-3.29734
OKL38	16	16q23.3b	5.97623e-14	-3.29482
PAPLN	14	14q24.2b	3.60064e-06	-3.29421
SPARC	5	5q33.1d	1.2812e-07	-3.29054
ZNF385A	12	12q13.13f	0.000122467	-3.28867
SKAP2	7	7p15.2b	1.28602e-08	-3.28679
CHST7	X	Xp11.3a	7.68879e-16	-3.28178
ACBD7	10	10p13c	7.23905e-09	-3.27744
CASZ1	1	1p36.22c	4.14166e-10	-3.26987
HMOX1	22	22q12.3c	3.57291e-06	-3.26526
ROR1	1	1p31.3c	2.24288e-06	-3.24845
GRIN3B	19	19p13.3i	0.0021395	-3.2477
PAG1	8	8q21.13b	1.28733e-09	-3.24351
C7ORF13	7	7q36.3b	4.32631e-07	-3.24034
TMCC2	1	1q32.1g	0.000227794	-3.23518
DEPDC6	8	8q24.12c	1.08282e-06	-3.22995
LILRA2	19	19q13.42a	5.70884e-07	-3.2278
MMP10	11	11q22.2b	1.29374e-05	-3.22404
TAGLN3	3	3q13.2a	4.0976e-07	-3.22179
S100A5	1	1q21.3c	4.13383e-06	-3.21727
UBE2L6	11	11q12.1a	5.88478e-11	-3.21653
LGMN	14	14q32.12b	1.28136e-11	-3.21384
SERPINI1	3	3q26.1f	4.47068e-08	-3.21151
LOC100128292	10	10q22.3c	1.33945e-06	-3.20079
PSG3	19	19q13.31a	8.68639e-05	-3.19778
CDKN1A	6	6p21.31a	1.31085e-12	-3.19469
TSPAN7	X	Xp11.4e	1.61927e-07	-3.18763
RFX2	19	19p13.3b	4.73869e-06	-3.18573
FBXL21	5	5q31.1f	9.37919e-06	-3.18312
HES4	1	1p36.33b	1.5311e-10	-3.1758
SIGLEC6	19	19q13.33d	0.0010396	-3.17426
TUBA4A	2	2q35f	2.77081e-06	-3.17174
GADD45G	9	9q22.2a	7.32539e-07	-3.16975
SGK	6	6q23.2d	2.3153e-07	-3.16256
MGC10997	15	15q15.1a	3.70934e-12	-3.15041
DACT3	19	19q13.32b	3.78444e-08	-3.14861
KIR2DL3	19	19q13.42b	3.65451e-06	-3.14591
RAB30	11	11q14.1d	3.63629e-05	-3.14465
MAF	16	16q23.1e	3.33494e-09	-3.14297
TSPAN33	7	7q32.1a	5.19458e-09	-3.1426
EPHB1	3	3q22.2a	1.61458e-07	-3.13931
ATOX1	5	5q33.1d	5.40446e-09	-3.1224
MT1G	16	16q13b	4.342e-07	-3.12179
TMEM86A	11	11p15.1c	9.48285e-05	-3.11954
LRP5L	22	22q11.23c	3.73584e-10	-3.11949
KIAA0513	16	16q24.1a-q24.1b	3.27259e-07	-3.11753
HRK	12	12q24.22a	2.60761e-06	-3.11748
LMTK3		19q13.32c	4.1633e-08	-3.11605
TRIM48	11	11q11b	0.000148525	-3.11163
SPOCK1	5	5q31.2b	2.01252e-08	-3.10751
FABP4	8	8q21.13b	0.000138276	-3.10448
CD14	5	5q31.3b	2.89706e-07	-3.10224
ADHFE1	8	8q13.1b	2.64281e-08	-3.09689
NPAL3	1	1p36.11d	2.48055e-12	-3.09474
AGRN	1	1p36.33b	1.47968e-07	-3.07865
TINAGL1	1	1p35.2a	8.49847e-05	-3.07678
TGFBI	5	5q31.1f-q31.2a	2.17836e-10	-3.07405
GMPR	6	6p22.3f	4.84749e-09	-3.07156
MAP2K3	17	17p11.2b	2.44127e-09	-3.06879
GSTA4	6	6p12.1d	4.26485e-10	-3.06202
PDZD7	10	10q24.31a	1.84785e-05	-3.05795
CRLF1	19	19p13.11c-p13.11b	2.30577e-07	-3.05743
SLC46A3	13	13q12.3a	8.34468e-10	-3.05196
SLC6A8	X	Xq28f	2.64424e-06	-3.05149
SLC30A3	2	2p23.3a	3.60207e-07	-3.04849
MMP2	16	16q12.2c	0.00114736	-3.04583
NCRNA00092	9		5.19163e-05	-3.04198
MOXD1	6	6q23.2b	2.48266e-08	-3.04098
KIF1A	2	2q37.3f	9.56951e-05	-3.03812
2003-09-01	22	22q13.2b	1.47971e-06	-3.03676
MYOM2	8	8p23.3a	4.40089e-11	-3.03502
RICH2	17	17p12c	1.49148e-06	-3.0306
DAAM1	14	14q23.1b	3.95813e-10	-3.02935
CYR61	1	1p22.3e	5.73099e-10	-3.0243
ISYNA1	19	19p13.11c	7.96993e-07	-3.02122
FLJ35220	17	17q25.3e	2.84296e-06	-3.01896
ATG2A	11	11q13.1b-q13.1c	5.60213e-08	-3.01527
TXNRD1	12	12q23.3a	3.31343e-13	-3.00566
ARRDC4	15	15q26.3a	1.35448e-06	-3.00533
FLNB	3	3p14.3a	6.22787e-10	-3.00365
PDK4	7	7q21.3b	4.86995e-06	-3.00281
KIAA0895	7	7p14.2a	1.40044e-06	-2.99889
ALDH1L1	3	3q21.2c	0.0015367	-2.9975
FGFR4	5	5q35.2d	7.29126e-07	-2.99327
CD68	17	17p13.1d	6.67579e-14	-2.99242
STX3	11	11q12.1d	4.53851e-10	-2.99014
UGCG	9	9q31.3b	4.62623e-06	-2.98548
ABLIM3	5	5q33.1b	5.66214e-08	-2.98345
DLC1	8	8p22e	1.13263e-08	-2.97837
LOC643923	11	11q22.3c	1.55302e-07	-2.97777
WIPI1		17q24.2c	2.46944e-10	-2.95952
REPS2	X	Xp22.2	4.78288e-10	-2.95867
IMPA2	18	18p11.21e	1.25137e-11	-2.94828
AOX1	2	2q33.1e	1.13943e-06	-2.94336
ABCG2	4	4q22.1b	0.000460401	-2.9367
MLF1	3	3q25.32b	0.000237005	-2.9366
C4ORF19	4	4p14e	0.000185116	-2.93568
CLSTN2	3	3q23a-q23b	4.31514e-05	-2.93512
KIAA1539	9	9p13.3b	8.81265e-11	-2.93404
DDIT3	12	12q13.3b	1.07887e-07	-2.93218
PLK2	5	5q11.2g	7.11846e-06	-2.92421
PRSS3	9	9p13.3d	3.17133e-11	-2.92272
VAT1	17	17q21.31a	6.31385e-13	-2.92193
C7ORF41	7	7p15.1b	2.52011e-09	-2.91786
ALOXE3	17	17p13.1c	0.00123656	-2.91612
FOSB	19	19q13.32a	2.12931e-05	-2.91462
PBX1	1	1q23.3d-q23.3e	9.21205e-05	-2.91376
MYCN	2	2p24.3a	4.28349e-05	-2.91217
VGLL3	3	3p12.1a	5.38887e-06	-2.9108
IQCG	3	3q29i	2.66217e-06	-2.90278
SPRYD5	11	11q11c	3.50727e-05	-2.90202
LOC606724	16	16p11.2d	0.000186004	-2.89874
BTBD17	17	17q25.1b	0.00125255	-2.89535
PGM2L1	11	11q13.4c	3.29846e-07	-2.89422
CLEC11A	19	19q13.33c	0.000379534	-2.89337
CD274	9	9p24.1c	0.000519546	-2.89281
FGF9	13	13q12.11c	4.68271e-05	-2.89261
BAI2	1	1p35.2a	0.00189349	-2.89012
KREMEN2	16	16p13.3d	1.17935e-06	-2.88826
STC2	5	5q35.2a	5.45913e-05	-2.88468
RSPH1	21	21q22.3b	1.62235e-06	-2.88426
TMEM83	15	15q25.3c	0.000357425	-2.88386
SYTL2	11	11q14.1e	1.96086e-10	-2.88327
THBS1	15	15q14d	1.40294e-10	-2.88274
IGFBP3	7	7p13b	0.000140623	-2.88227
HEMK1	3	3p21.31b	8.3894e-05	-2.87881
FLJ22184		19p13.2e	1.4102e-07	-2.87762
GM2A	5	5q33.1d	1.11163e-07	-2.87669
IGSF5	21	21q22.2b	2.15756e-07	-2.87494
TMEM2	9	9q21.13a	1.31652e-09	-2.86523
ASTN2	9	9q33.1b	3.75364e-10	-2.86384
PSG1	19	19q13.31a	0.000313503	-2.85461
2002-03-01	19	19p13.2d	1.6089e-09	-2.85366
FAM188B	7	7p15.1b-p15.1a	0.000109361	-2.85073
SIRT4	12	12q24.31a	1.30528e-05	-2.84937
FLJ20489	12	12q13.11b	2.07289e-10	-2.84622
DNAJC1	10	10p12.31a	0.000660089	-2.84095
TUBB2A	6	6p25.2b	6.6775e-08	-2.84019
LAMB2	3	3p21.31d	1.91615e-08	-2.83962
C10ORF140	10	10p12.31b	2.03191e-05	-2.8375
FN1	2	2q35a-q35b	7.54721e-06	-2.83271
DUSP8	11	11p15.5b	5.37459e-05	-2.82982
SNPH	20	20p13e	8.90235e-08	-2.82353
NQO2		6p25.2b	7.4378e-10	-2.81935
TMEM132A	11	11q12.2a	3.90541e-07	-2.81491
RCN3	19	19q13.33b	4.592e-06	-2.81282
SAMD14	17	17q21.33a	0.00103722	-2.81255
GFRA2	8	8p21.3b	2.44094e-05	-2.81188
NLRP9	19	19q13.42c	0.000285258	-2.81187
ZFYVE28	4	4p16.3b-p16.3a	2.67596e-05	-2.80552
ABP1	7	7q36.1c	7.3752e-05	-2.80324
IGFBP2	2	2q35c	1.75449e-05	-2.80078
AMH	19	19p13.3g	0.000202107	-2.80001
PAPSS2	10	10q23.2b	1.22275e-09	-2.79923
DCLK1	13	13q13.3a	1.28738e-06	-2.79884
TGFA	2	2p13.3c	3.97742e-07	-2.79755
ANGPTL6	19	19p13.2c	0.00196632	-2.79722
C15ORF58	15	15q26.1b	0.000153524	-2.79074
TMEM170B	6	6p24.1c	8.53125e-07	-2.78991
TMEM145	19	19q13.2c	3.1467e-11	-2.78913
HOXA5	7	7p15.2a	0.000122843	-2.78755
SLC16A6	17	17q24.2c	0.000653852	-2.78743
KIAA1522	1	1p35.1b	9.78405e-07	-2.78708
IL23A	12	12q13.2c	0.00158863	-2.78291
MYEOV	11	11q13.2c	1.90683e-08	-2.78107
SNAPC1	14	14q23.2a	1.25918e-12	-2.77994
LAMA5	20	20q13.33c	2.69074e-11	-2.77708
C3ORF52	3	3q13.2a	3.43955e-08	-2.77325
BAGE5			0.000283411	-2.77134
C16ORF93	16	16p11.2c	3.8878e-09	-2.76375
CPNE4	3	3q22.1b-q22.1c	5.50208e-07	-2.76348
HOOK2	19	19p13.13c	4.82662e-07	-2.76113
IRX5	16	16q12.2c	3.35625e-08	-2.75865
ABHD8	19	19p13.11e	3.12797e-07	-2.75476
HEPH	X	Xq12a	1.36407e-05	-2.74681
KRT32	17	17q21.2b	0.00133982	-2.74123
IER5	1	1q25.3a	6.13006e-08	-2.7366
PDE4D	5	5q11.2h-q12.1a	5.95543e-09	-2.73518
PTGS2	1	1q31.1a	2.53752e-06	-2.73322
RAB26	16	16p13.3d	1.40035e-05	-2.73221
GREM1	15	15q13.3c-q13.3d	1.79182e-07	-2.72985
PKIA	8	8q21.12a	9.98618e-10	-2.72837
CLEC16A	16	16p13.13c	1.38342e-10	-2.72821
ANKRD20A1	9	9q12h	1.06457e-10	-2.72073
IL1RAPL1	X	Xp21.3a-p21.2a	7.98062e-12	-2.71643
SCN3B	11	11q24.1c	1.30681e-05	-2.71522
NPAS1	19	19q13.32b	1.09273e-07	-2.71511
TXK	4	4p12a	3.12701e-05	-2.71449
CNGA1	4	4p12a	0.000572245	-2.71342
PADI3	1	1p36.13e	0.000139777	-2.71025
LRIG1	3	3p14.1c	5.25357e-07	-2.70891
EHD3	2	2p23.1a	0.00409041	-2.70847
NLRP4	19	19q13.42c	0.00115636	-2.7084
ADM	11	11p15.4a	0.00288855	-2.70815
STMN4	8	8p21.2a	0.00426601	-2.70622
FGFR3	4	4p16.3b	1.37924e-08	-2.70619
ZNF488	10	10q11.22b	1.08547e-05	-2.70613
PTPRH	19	19q13.42b	7.7001e-06	-2.7031
VCAN	5	5q14.3a	8.60276e-05	-2.70254
CRABP2	1	1q23.1a	1.42385e-07	-2.70088
PLEKHF1	19	19q12c	6.85506e-08	-2.69905
FLJ22795	15	15q25.2a	5.69101e-09	-2.69521
COL5A1	9	9q34.3a	4.12967e-08	-2.6947
HIST1H4H	6	6p22.1d	9.09284e-05	-2.69462
SLC48A1	12	12q13.11b	2.07238e-09	-2.69268
G6PD	X	Xq28g	7.62262e-13	-2.69255
CSPG4	15	15q24.2a	1.07082e-06	-2.69093
MPP1	X	Xq28g	4.76232e-11	-2.68561
CALCOCO1	12	12q13.13f	8.35707e-06	-2.68488
IL1F7	2	2q13d	1.64137e-06	-2.67786
TTC29	4	4q31.23a	0.00187088	-2.67753
SLC44A2	19	19p13.2b	2.39361e-10	-2.67565
PGPEP1	19	19p13.11c	1.21183e-05	-2.6755
HSPA12A	10	10q25.3b	2.10932e-06	-2.67454
CCL26	7	7q11.23e	0.00920162	-2.66953
VGF	7	7q22.1d	8.16159e-11	-2.66718
JOSD2	19	19q13.33c	4.6737e-07	-2.66629
EDEM2	20	20q11.22b	2.23343e-10	-2.66527
FBLN2	3	3p25.1b	1.19488e-07	-2.66194
CTXN1	19	19p13.2e	7.5876e-11	-2.65711
SCAMP5	15	15q24.1b-q24.2a	3.53404e-07	-2.65709
ARHGAP26	5	5q31.3d-q31.3e	2.23838e-05	-2.65264
TMEM45A	3	3q12.2a	3.95412e-06	-2.64812
TRIM25	17	17q22c	6.50999e-08	-2.64247
SGIP1	1	1p31.3a	0.00398092	-2.64226
GPC4	X	Xq26.2b	6.21926e-05	-2.64145
PARVG	22	22q13.31a	0.000145792	-2.64105
CR2	1	1q32.2a	2.27968e-06	-2.639
CCDC84	11	11q23.3e	1.08198e-09	-2.63703
CCDC103	17	17q21.31d	3.54403e-06	-2.63385
CGB5	19	19q13.33a	0.000140883	-2.63368
CCRN4L	4	4q31.1b	1.38271e-05	-2.63157
C14ORF179	14	14q24.3b	1.04703e-09	-2.63077
SH3BP4	2	2q37.2a	9.88813e-12	-2.63031
PDZD4	X	Xq28f	0.000271407	-2.62997
CLC	19	19q13.2b	0.00021934	-2.6292
APBB1IP	10	10p12.1b	1.68809e-05	-2.62685
KLF4	9	9q31.2b	5.52094e-09	-2.62462
MFSD6	2	2q32.2b	8.21962e-12	-2.62392
MAN2B1	19	19p13.13c	3.75282e-07	-2.62049
UNC5D	8	8p12b	6.28537e-05	-2.6198
2004-03-01	2	2q35b-q35c	9.17481e-08	-2.61851
CCDC151	19	19p13.2b	9.32901e-06	-2.61842
METRN	16	16p13.3f	1.69804e-06	-2.61672
KRT80	12	12q13.13d	1.78959e-08	-2.61526
NPTX2	7	7q22.1a	0.000345164	-2.61296
BMP2	20	20p12.3b	2.87012e-07	-2.61035
GAD1	2	2q31.1c	1.04616e-10	-2.60994
C6ORF85	6	6p25.2a	1.24997e-06	-2.60917
SLC45A1	1	1p36.23a	5.74855e-06	-2.60661
ZNF774	15	15q26.1b	0.00188127	-2.60514
NGF	1	1p13.2a	1.00271e-06	-2.60426
CITED1	X	Xq13.1e	0.000107703	-2.60093
EVI5L	19	19p13.2e	1.71156e-10	-2.60048
STX11	6	6q24.2b	0.0019858	-2.59992
MATN2	8	8q22.1e-q22.2a	6.36307e-06	-2.59931
HPSE	4	4q21.23a	0.0011645	-2.59879
SLC23A2	20	20p13a	2.76776e-09	-2.59603
ZNF79	9	9q33.3b	0.000142986	-2.59446
CYLN2	7	7q11.23b-q11.23c	7.19488e-08	-2.59241
RDH10	8	8q21.11a	1.27035e-10	-2.58911
GALNTL4	11	11p15.3d-p15.3c	1.38491e-09	-2.58786
PCBP3	21	21q22.3f	0.000175998	-2.58739
ATP7A	X	Xq21.1a	1.59538e-05	-2.58688
KCNS3	2	2p24.2b	1.30669e-09	-2.58673
ARID5B	10	10q21.2b	3.41504e-11	-2.58523
EFCAB4A	11	11p15.5c	7.52128e-10	-2.57842
SLC39A14	8	8p21.3a	5.11784e-09	-2.57716
TEKT5	16	16p13.13d	0.000455315	-2.575
IL1A	2	2q13d	5.0646e-05	-2.57365
MMP7	11	11q22.2a	8.84294e-07	-2.57198
C11ORF1	11	11q23.1b	2.13944e-09	-2.57103
TPPP	5	5p15.33e	0.000381228	-2.56979
RIPK4	21	21q22.3a	8.89621e-08	-2.56868
AIF1L	9	9q34.13a	2.8074e-08	-2.56396
TGFBR3	1	1p22.2a-p22.1e	2.8839e-08	-2.56356
RUNDC3A	17	17q21.31c	0.00727273	-2.56141
LRP1	12	12q13.3b	7.99669e-05	-2.56136
SCN4B	11	11q23.3d	4.67119e-05	-2.55776
MOCOS	18	18q12.2a	7.68328e-12	-2.55356
MALT1	18	18q21.32a	4.25584e-07	-2.55246
PDX1	13	13q12.2b	9.85871e-05	-2.55221
TPMT	6	6p22.3d	3.64954e-14	-2.55061
TRIM2	4	4q31.3d	1.59903e-05	-2.54959
PLS1	3	3q23d	6.04084e-10	-2.54643
AMPH	7	7p14.1e	4.2162e-06	-2.54601
DYDC2	10	10q23.1a	3.27226e-05	-2.54026
NELL1	11	11p15.1a	0.00384419	-2.53736
LRRC6	8	8q24.22b	4.2862e-08	-2.53642
TMEM171	5	5q13.2c	1.31836e-06	-2.53539
ATP1B2	17	17p13.1d	0.0027744	-2.53161
TEX15	8	8p12e	0.000459082	-2.53125
PRICKLE2	3	3p14.1d	6.85661e-10	-2.52878
ZNF280A	22	22q11.22b	0.00141447	-2.52563
C8ORF13	8	8p23.1b	1.40198e-09	-2.52345
LRRC17	7	7q22.1f	8.7759e-05	-2.52283
PPM1J	1	1p13.2c	0.000580987	-2.51964
TANC2	17	17q23.3a	8.27461e-07	-2.51924
PGRMC2	4	4q28.2a	3.81493e-09	-2.51881
CARD9	9	9q34.3d	0.00395554	-2.50972
INSM2	14	14q13.2b	0.000698976	-2.50921
GPX3	5	5q33.1d	8.18893e-07	-2.50876
RGS9	17	17q24.1a	9.77029e-05	-2.50828
ALDH1A3	15	15q26.3c	4.65343e-07	-2.50306
IL8	4	4q13.3d	0.00718806	-2.50301
GABARAPL1	12	12p13.2c	1.33387e-08	-2.50255
MTE		16q13b	2.97563e-10	-2.49957
KLHL21	1	1p36.31a	1.4608e-08	-2.49809
RSPH3	6	6q25.3e	0.000172457	-2.49563
NPTX1	17	17q25.3e	3.32978e-06	-2.49504
BEX5	X	Xq22.1d	5.87298e-06	-2.49501
CDH23	10	10q22.1d-q22.1e	1.14539e-05	-2.49461
RADIL	7	7p22.1d	2.20396e-05	-2.48812
C1ORF187	1	1p36.22b	4.60502e-05	-2.4834
KLK8	19	19q13.33d	2.9522e-05	-2.47952
ABHD6	3	3p14.3a	7.1405e-11	-2.47876
KCNB1	20	20q13.13c-q13.13d	0.000286408	-2.47767
PKP2	12	12p11.21a	1.19872e-07	-2.47718
SCARA5	8	8p21.1e-p21.1d	0.000540603	-2.47338
RTN2	19	19q13.32a	1.88855e-07	-2.47084
HIP1R	12	12q24.31d	6.85608e-08	-2.47068
F3	1	1p21.3d	5.88316e-05	-2.46706
ABCC3	17	17q21.33b	1.50396e-05	-2.46644
SUSD1	9	9q31.3b-q32a	1.25764e-10	-2.45807
BMP4	14	14q22.2b	1.77316e-07	-2.45562
RASGRP3	2	2p22.3d	0.000197825	-2.45497
TSPAN13	7	7p21.1b	3.11219e-07	-2.45316
DAGLB	7	7p22.1b	3.37462e-08	-2.4523
PPP1R12C	19	19q13.42b	4.81385e-07	-2.45195
LYST	1	1q42.3c	6.38969e-06	-2.45155
FGGY	1	1p32.1d-p32.1c	6.78593e-07	-2.45052
ADAMTS2	5	5q35.3d	6.38926e-06	-2.44745
KCNMB4	12	12q15d	0.00184142	-2.44731
DOCK2	5	5q35.1b-q35.1c	2.06781e-07	-2.44515
HIST1H2BG	6	6p22.1d	0.00284053	-2.44407
ZC4H2	X	Xq11.1c	3.0141e-07	-2.44117
SPATA2L	16	16q24.3b	9.35937e-08	-2.44109
TMEM189	20	20q13.13e	3.98576e-11	-2.44074
ATF7IP2	16	16p13.13d	1.34437e-07	-2.44009
ZMAT4	8	8p11.21c	0.000369345	-2.43955
MEGF6	1	1p36.32b	1.89551e-07	-2.43762
LRRN1	3	3p26.2b	9.75082e-05	-2.43758
ACACB	12	12q24.11a-q24.11b	9.81728e-06	-2.43675
MGC18216	15		2.14695e-08	-2.43621
GPR39	2	2q21.2b	0.000446378	-2.43267
CES1	16	16q12.2c	0.000194683	-2.43118
PLCG2	16	16q23.2b-q23.3a	6.39239e-07	-2.43074
MMP15	16	16q13d	0.000125751	-2.43035
CALCOCO2	17	17q21.32c	3.26926e-10	-2.42842
ARFGAP1	20	20q13.33d	5.35668e-06	-2.42761
KIAA0427	18	18q21.1d-q21.1e	1.64574e-08	-2.42413
FBLN5	14	14q32.12a	0.000108887	-2.4237
ITGA3	17	17q21.33a	4.33614e-08	-2.42191
JUP	17	17q21.2b	1.00516e-08	-2.42179
SYTL3	6	6q25.3d	0.00160429	-2.42158
BCAS4	20	20q13.13f	7.56471e-09	-2.42107
EPSTI1	13	13q14.11c-q14.11d	1.91031e-06	-2.42084
RTN4RL2	11	11q12.1a	0.000994885	-2.42056
RGS10	10	10q26.11d	1.39417e-09	-2.41891
PDGFD	11	11q22.3a	5.11742e-11	-2.41872
ANKRD22	10	10q23.31b	3.28698e-05	-2.41727
DUSP3	17	17q21.31b	8.83068e-11	-2.41521
AKR1C2	10	10p15.1c	3.04257e-05	-2.41408
VIPR1	3	3p22.1a	3.24624e-06	-2.41258
CDKN2D	19	19p13.2b	6.62654e-10	-2.41171
PTPRE	10	10q26.2c-q26.2d	1.34309e-08	-2.40939
C21ORF69	21	21q22.3e	2.61938e-05	-2.39843
ITPR1	3	3p26.2a	1.40969e-08	-2.39826
NXN	17	17p13.3f	6.59971e-11	-2.39715
IL10RA	11	11q23.3c	0.000276203	-2.39707
PIGQ	16	16p13.3f	1.06639e-07	-2.39214
ALOX5	10	10q11.21d	0.000110602	-2.3892
FHDC1	4	4q31.3d	6.02817e-05	-2.38608
FHOD3	18	18q12.2b	1.24528e-08	-2.38181
NKG7	19	19q13.33d	0.00365731	-2.38097
RRAS	19	19q13.33b	1.2531e-09	-2.38086
SLC22A5	5	5q31.1b	6.55252e-09	-2.38047
SERTAD2	2	2p14c	5.85993e-07	-2.37878
CRIP1	14	14q32.33d	3.00485e-05	-2.37792
FGD6	12	12q22d	0.00062284	-2.37792
ENPP2	8	8q24.12b	3.62475e-06	-2.37547
NFKBIE	6	6p21.1b	3.8372e-07	-2.37496
SEC61A2	10	10p14a	1.58914e-05	-2.37436
ST3GAL5	2	2p11.2f	2.9778e-09	-2.36779
DNHD2		3p14.3b	0.0103093	-2.36702
LOC90925			0.00647301	-2.36661
S1PR1	1	1p21.2a	0.00140108	-2.36646
SLC36A1	5	5q33.1d	2.32954e-07	-2.36551
GJB3	1	1p34.3f	5.11136e-06	-2.36515
QSOX1	1	1q25.2c	6.52084e-08	-2.36479
ASB6	9	9q34.11d	2.17988e-08	-2.36477
TMEM151A	11	11q13.1e	7.94184e-06	-2.36082
PRAMEF9	1	1p36.21d	0.000268729	-2.36059
PSMB9	6	6p21.32a	5.92971e-08	-2.35996
MLLT11	1	1q21.2d	4.96067e-09	-2.35741
DOPEY2	21	21q22.12b	4.69343e-08	-2.35554
OLIG2	21	21q22.11c	0.000126946	-2.35505
HN1	17	17q25.1c	3.50353e-10	-2.35478
ROGDI	16	16p13.3b	9.12368e-06	-2.35475
KLK1	19	19q13.33c	0.000961374	-2.35055
C19ORF28	19	19p13.3e	1.1169e-08	-2.35032
NRG1	8	8p12d	1.37034e-07	-2.34763
SLA	8	8q24.22c	7.6406e-05	-2.34696
KLF2	19	19p13.11f	1.17603e-10	-2.34663
FAM89B	11	11q13.1c	5.66104e-10	-2.34543
IQSEC2	X	Xp11.22a	0.000301452	-2.3454
UPK1A	19	19q13.12a	3.10766e-05	-2.3421
TNFSF9	19	19p13.3a	2.12692e-05	-2.34142
EID3	12	12q23.3a	0.00577245	-2.34131
HABP4	9	9q22.33a	7.20835e-10	-2.34062
TEX101	19	19q13.31a	0.00105549	-2.33856
FAM167A	8	8p23.1b	3.46106e-08	-2.33779
HINT3	6	6q22.32a	2.77109e-08	-2.33693
GSTO2	10	10q25.1a	4.42888e-07	-2.33553
TIPARP	3	3q25.31b	1.17858e-09	-2.33512
SIK1	21	21q22.3c	8.01725e-08	-2.33456
CYB5R1	1	1q32.1d	1.29557e-07	-2.33341
LOC654433	2	2q13d	0.000706581	-2.33214
ITFG3	16	16p13.3f	2.10501e-09	-2.33003
ADAM15	1	1q21.3e-q22a	3.35472e-10	-2.32579
C4ORF31	4	4q27b	1.35088e-06	-2.32507
LAMA1	18	18p11.31a	0.000423219	-2.32454
WBSCR27	7	7q11.23b	1.22282e-06	-2.32368
PLIN2	9	9p22.1b	1.62806e-05	-2.32337
ACTBL2	5	5q11.2g	0.000688011	-2.32328
RTDR1	22	22q11.22b-q11.23a	0.0105197	-2.3221
NBL1	1	1p36.13a	1.68683e-09	-2.32074
NOMO1	16	16p13.11b	3.51461e-07	-2.31978
MNDA	1	1q23.1g	0.00177092	-2.31969
POLK	5	5q13.3b-q13.3c	0.00788683	-2.31943
KRT15	17	17q21.2b	0.000159413	-2.31914
DYNC1H1	14	14q32.31b	9.02212e-11	-2.31862
C15ORF39	15	15q24.2a	2.91237e-06	-2.31707
PRKCB1	16	16p12.1b	1.0447e-05	-2.31497
HTATIP2	11	11p15.1b	2.65971e-08	-2.31255
CYP39A1	6	6p12.3e	6.17906e-05	-2.31254
SLC4A4	4	4q13.3b	0.000190179	-2.31211
GCA	2	2q24.2d	3.49002e-06	-2.31158
TMOD2	15	15q21.2b	1.43378e-06	-2.30902
GABRQ	X	Xq28e	0.000365277	-2.30761
MMP1	11	11q22.2b	3.98057e-06	-2.30747
CADM2	3	3p12.1a	0.00225849	-2.30591
PPP2R2B	5	5q32d-q32e	3.02614e-09	-2.30573
LOC339240	17	17p11.2f	1.81626e-05	-2.30544
SSTR2	17	17q25.1a	0.000103542	-2.30486
NOTCH3	19	19p13.12b	0.000309767	-2.30445
VWA5A	11	11q24.1c-q24.2a	7.9374e-06	-2.30277
CYP26B1	2	2p13.3a	2.48769e-10	-2.30102
ENPP5	6	6p12.3e	0.00021148	-2.29931
SLC22A18	11	11p15.4d	5.72069e-10	-2.2992
VAT1L	16	16q23.1d	0.00483656	-2.29818
ATP8A1	4	4p13c	0.000753204	-2.29703
COL5A3	19	19p13.2c	0.00695312	-2.28908
RELL2	5	5q31.3c	8.92041e-07	-2.28903
NKIRAS1	3	3p24.2b	2.33067e-08	-2.28881
ARHGAP27	17	17q21.31d	0.000471515	-2.28753
TMEFF2	2	2q32.3a-q32.3b	8.56982e-05	-2.28746
ZNF91	19	19p12b	1.61974e-05	-2.28599
PLA2G15	16	16q22.1c	8.50026e-08	-2.28561
SLC25A42	19	19p13.11b	2.51665e-10	-2.28541
CLIP4	2	2p23.2a	1.51834e-06	-2.28437
FAM116B		22q13.33b	1.69283e-08	-2.284
C9ORF150	9	9p23b	0.000562075	-2.28253
C2CD2L	11	11q23.3e	3.46864e-06	-2.28066
SLC27A1	19	19p13.11d	1.32335e-07	-2.27979
LYPD6	2	2q23.2a	8.53087e-08	-2.27846
MKL1	22	22q13.1e-q13.2a	0.000385388	-2.27839
FYCO1	3	3p21.31i	2.09966e-07	-2.27823
VCX-C	X	Xp22.31b	0.000470413	-2.27777
EFCBP1	8	8q21.3e	0.000647372	-2.2747
RAB11FIP1	8	8p12a	4.79569e-08	-2.27389
ZNF703	8	8p12a	0.00285454	-2.27164
TP53INP2	20	20q11.22b	3.92146e-09	-2.27118
LRRC8E	19	19p13.2e	1.50718e-07	-2.26958
SLC16A3	17	17q25.3g	8.06035e-07	-2.26933
EGFR	7	7p11.2c	7.41795e-08	-2.26857
C15ORF62		15q15.1b	0.0057282	-2.26812
SECISBP2L	15	15q21.1d	4.29446e-11	-2.26566
ZNF626	19	19p12d	8.97425e-08	-2.26515
PPP2R2C	4	4p16.1f	2.0546e-07	-2.26493
CCDC116	22	22q11.21f	0.00241942	-2.2624
UPP1	7	7p12.3b	5.97005e-09	-2.26217
PDE4C		19p13.11c	0.00737536	-2.26133
GLTPD1	1	1p36.33a	1.26711e-08	-2.26043
CHRM3	1	1q43c	0.000341547	-2.2584
INSL4	9	9p24.1c	0.0011653	-2.25777
FGFRL1	4	4p16.3c	3.63299e-07	-2.2577
BRE	2	2p23.2b	3.22298e-09	-2.2568
CYTL1	4	4p16.2a	0.00305379	-2.25497
ALOX5AP	13	13q12.3c	0.000784852	-2.25298
ETNK2	1	1q32.1e-q32.1f	0.000366918	-2.25269
C20ORF108	20	20q13.2d	2.3032e-06	-2.25216
RNU1G2	1		0.00523524	-2.25071
LYPD1	2	2q21.2b	5.23343e-05	-2.25029
MCOLN1	19	19p13.2e	1.03712e-05	-2.24943
EXT2	11	11p11.2e	3.34962e-11	-2.24919
NAPSA	19	19q13.33c	2.19831e-05	-2.2477
C10ORF90	10	10q26.2a-q26.2b	0.00406488	-2.24537
KHDRBS3	8	8q24.23a	1.75022e-09	-2.24502
ATG4A	X	Xq22.3c	1.44781e-09	-2.24493
RUNDC3B	7	7q21.12a-q21.12b	1.48883e-06	-2.24473
FAM27A			2.79224e-05	-2.24374
OBFC2A	2	2q32.3a	9.83075e-09	-2.24367
SLC2A8	9	9q33.3b	1.3738e-07	-2.24179
SLC4A2	7	7q36.1d	2.01092e-05	-2.24151
MX1	21	21q22.3a	1.16137e-06	-2.2408
GCH1	14	14q22.2b-q22.3a	2.2599e-10	-2.23964
PLAU	10	10q22.2a	3.67197e-09	-2.23946
HAVCR2	5	5q33.3a	9.83128e-05	-2.23904
BMP8B	1	1p34.2d	0.00407947	-2.23799
MKNK1	1	1p33d	1.41404e-08	-2.23605
LOC401588	X	Xp11.3a	0.00138115	-2.23452
NUAK2	1	1q32.1g	1.6119e-05	-2.23315
SKIV2L	6	6p21.32b	3.08604e-07	-2.23282
CD163L1	12	12p13.31c	5.18173e-08	-2.23197
CDH4	20	20q13.33b-q13.33c	7.81969e-06	-2.22756
GALM	2	2p22.1c	2.86535e-07	-2.22556
PDE2A	11	11q13.4a	2.34772e-05	-2.22486
GNG11	7	7q21.3a	3.4891e-09	-2.2223
HBE1	11	11p15.4c	2.44537e-07	-2.21665
TGFB2	1	1q41c	0.00263043	-2.21453
RNU1-3	1		0.000712049	-2.2132
DNAJB2	2	2q35f	3.53092e-10	-2.21213
RARA	17	17q21.2a	1.1776e-07	-2.20644
EBF2	8	8p21.2b	0.0110359	-2.20644
SH3PXD2B	5	5q35.1e	3.73992e-05	-2.20614
C21ORF100	21	21q21.3b	0.000974444	-2.20438
RERG	12	12p12.3e	0.00427471	-2.20377
SOX13	1	1q32.1e	6.9222e-07	-2.20218
SIGLECP3	19	19q13.33d	0.0011672	-2.20135
GCNT1	9	9q21.13c	3.30954e-07	-2.20108
EEPD1	7	7p14.2a	0.00246847	-2.20085
CPT1C	19	19q13.33b	4.99246e-08	-2.20081
MAPK8IP3	16	16p13.3e	3.57789e-06	-2.20028
C17ORF28	17	17q25.1c	8.72387e-06	-2.19929
TM4SF19	3	3q29f	2.41816e-07	-2.19899
MYH8	17	17p13.1a	0.00277167	-2.19884
DHRS7	14	14q23.1c	5.66059e-09	-2.19864
TPP1	11	11p15.4c	7.51991e-07	-2.19807
EFNB2	13	13q33.3a	1.96439e-06	-2.19731
M160	12	12p13.31c	8.60855e-09	-2.1967
PPP2R5B	11	11q13.1c	1.58644e-07	-2.19494
ECE1	1	1p36.12b	0.00035038	-2.19477
ZNF573	19	19q13.12c	0.00106699	-2.19372
CDR2L	17	17q25.1c	1.07028e-11	-2.19346
DEFB126	20	20p13f	0.00284201	-2.1934
ACSM3	16	16p12.2c	1.26816e-06	-2.19274
TMCC3	12	12q22c	2.64383e-05	-2.19234
HOXB3	17	17q21.32c	0.00193926	-2.19157
SPINK1	5	5q32e	0.00065303	-2.19067
F2RL2	5	5q13.3d	0.00011263	-2.18897
SLC31A2	9	9q32b	3.03503e-06	-2.1883
HCFC1R1	16	16p13.3d	7.44034e-11	-2.18828
C6ORF199	6	6q21f	8.27949e-05	-2.18772
DDC	7	7p12.2a	0.000192097	-2.18662
IDI2	10	10p15.3c	0.00137436	-2.18639
TTC9	14	14q24.2a	0.000697376	-2.18604
PECR	2	2q35b	5.61224e-08	-2.18545
SORL1	11	11q24.1a	3.16029e-05	-2.18526
C7ORF63	7	7q21.13b	0.000707792	-2.18483
KIAA1324	1	1p13.3b	3.95445e-05	-2.18398
LRRC55	11	11q12.1a	0.0133875	-2.18276
PELI3	11	11q13.1e	1.47452e-05	-2.18274
ABAT	16	16p13.2b	8.17597e-06	-2.18008
FAM131A	3	3q27.1b	4.53842e-11	-2.18
MAP2	2	2q34a-q34b	1.90454e-11	-2.17804
CFD	19	19p13.3i	0.00423407	-2.17763
FAM184A	6	6q22.31a	3.03978e-08	-2.17373
TNIK	3	3q26.2c-q26.31a	0.000222715	-2.1735
SPTLC3	20	20p12.1e-p12.1d	9.44678e-06	-2.17344
CLIP2	7	7q11.23b-q11.23c	1.32342e-07	-2.17186
PRAMEF20	1	1p36.21c	0.00402479	-2.17181
CCPG1	15	15q21.3b-q21.3c	7.27759e-08	-2.17122
ACHE	7	7q22.1c	0.00692395	-2.17017
ABCC12	16	16q12.1a	0.00355003	-2.16754
SLAIN1	13	13q22.3b	3.86357e-07	-2.16689
WFDC2	20	20q13.12b	1.13107e-06	-2.16683
C5ORF32	5	5q31.3a	4.49003e-10	-2.16477
ZNF720	16	16p11.2c-p11.2b	0.0150064	-2.16296
GIMAP6	7	7q36.1c	0.00275199	-2.16213
ST6GALNAC4	9	9q34.11a	2.32301e-09	-2.16186
IL28RA	1	1p36.11d	1.05913e-05	-2.16183
NCAM1	11	11q23.1d	1.41858e-06	-2.15855
ATP7B	13	13q14.3d	2.61943e-06	-2.1585
MYBL1	8	8q13.1b	0.00014465	-2.15848
PIP5K1C	19	19p13.3e	2.24753e-06	-2.15838
RSU1	10	10p13a	7.0109e-08	-2.15803
NEDD4L	18	18q21.31b	9.29691e-08	-2.1577
CTNNBIP1	1	1p36.22d	4.40209e-07	-2.15755
FTCD	21	21q22.3f	0.000401964	-2.15599
LOC154761	7		0.000382716	-2.15513
LCE1F	1	1q21.3b	0.0017922	-2.15431
PLEKHG3	14	14q23.3a	2.58542e-06	-2.15389
CXORF57	X	Xq22.3b	4.75941e-11	-2.15278
CREG1	1	1q24.2a	3.02078e-08	-2.15167
MICA	6		5.32465e-07	-2.15052
MYL9	20	20q11.23a	6.05698e-06	-2.14925
HS1BP3	2	2p24.1c	1.21279e-06	-2.14819
CXCL1	4	4q13.3d	0.00396227	-2.14763
C2CD2	21	21q22.3a	2.84414e-09	-2.14715
SV2B	15	15q26.1c	0.000315906	-2.14619
LPCAT2	16	16q12.2c	0.00016588	-2.14467
LAMA4	6	6q21i	0.000607803	-2.1446
ZNF350	19	19q13.33e	3.8968e-05	-2.14423
TCTN1	12	12q24.11d	5.75194e-08	-2.14245
SUPT5H	19	19q13.2a	2.20468e-07	-2.14225
PNPLA2	11	11p15.5c	3.68237e-06	-2.14049
SDC2	8	8q22.1d	1.92156e-07	-2.13674
TDH	8	8p23.1b	0.000888478	-2.13576
IPO13	1	1p34.1f	7.04731e-08	-2.13574
CHGB	20	20p12.3c	0.000435107	-2.13573
C1ORF54	1	1q21.2b	0.00162157	-2.13346
EPOR	19	19p13.2b	1.14708e-06	-2.13168
EIF5A2	3	3q26.2c	0.000162898	-2.13157
LOC729234	2	2q11.2a	9.0193e-05	-2.13137
CHURC1	14	14q23.3a	1.82293e-07	-2.13122
FLJ10324	7	7p22.1d	0.00447951	-2.13003
RGL1	1	1q25.3e	3.43824e-08	-2.12922
HTRA1	10	10q26.13b	6.12054e-08	-2.12907
PSD2	5	5q31.3a	0.000381795	-2.12598
PIK3CD	1	1p36.22d	1.18552e-06	-2.12536
IDS	X	Xq28b	1.64203e-09	-2.12448
GRAMD3	5	5q23.2e	1.35519e-06	-2.12059
ANKRD13A	12	12q24.11c	3.90043e-08	-2.12011
RND3	2	2q23.3a	1.44836e-06	-2.11923
NKD1	16	16q12.1c	0.00025261	-2.11915
TM2D2	8	8p11.23b	3.36032e-08	-2.11905
PTPRU	1	1p35.3a	1.47343e-05	-2.11681
GNB1L	22	22q11.21c	3.0047e-09	-2.11653
C11ORF67	11	11q14.1a	3.45124e-08	-2.11409
SLC2A12	6	6q23.2d	0.000236057	-2.11326
NOXA1	9	9q34.3f	9.48857e-05	-2.11316
NRGN	11	11q24.2a	0.000310169	-2.11159
RHEBL1	12	12q13.12b	9.56195e-05	-2.11008
VISA	20	20p13b	2.74647e-05	-2.11008
MAP1LC3B	16	16q24.2a	5.89848e-09	-2.10954
MIR1978			2.18825e-05	-2.10923
SP140	2	2q37.1a	8.16253e-07	-2.10827
ADAMTS6	5	5q12.3a-q12.3b	0.000303956	-2.10826
PUS3	11	11q24.2b	8.205e-07	-2.10356
PWWP2	10	10q26.3e	0.00867097	-2.10297
C21ORF41	21	21q21.3c	0.00375459	-2.10255
SELM	22	22q12.2c	5.06596e-07	-2.10143
ZNF841	19	19q13.33e	3.09506e-06	-2.09937
LOC401052	3	3p25.3c	0.00838989	-2.09824
MEF2D	1	1q22d	1.48609e-08	-2.09775
UBE4A	11	11q23.3d	5.18221e-07	-2.09741
MIR26A1		3p22.2a	0.00232535	-2.09583
MYPN	10	10q21.3d	5.29367e-05	-2.09388
PRR5	22	22q13.31b	9.00986e-06	-2.0927
PRSS2	7	7q34f	0.00109565	-2.09167
RPA4	X	Xq21.33c	0.00461575	-2.09118
MATK	19	19p13.3e	2.67902e-05	-2.09108
APH1B	15	15q22.2b	1.86082e-05	-2.08969
RNU1-5	1		0.000692327	-2.08938
ADAM11	17	17q21.31c	0.00782403	-2.08785
ALOX12B	17	17p13.1c	0.000257585	-2.08725
SNCB	5	5q35.2d	1.19629e-06	-2.08522
PPP4R4	14	14q32.13a	2.80377e-07	-2.08359
RABL4	22	22q12.3d	4.99409e-08	-2.08242
KIAA1609	16	16q24.1a	0.000193342	-2.07992
SIRPB1	20	20p13e	0.00341821	-2.07984
SIDT2	11	11q23.3b	1.51111e-08	-2.07791
ST6GALNAC3	1	1p31.1g-p31.1f	7.32816e-05	-2.07705
GLCE	15	15q23a	3.13412e-11	-2.07627
ACSL1	4	4q35.1e	7.07535e-06	-2.07482
S100A11	1	1q21.3a	1.29461e-07	-2.07459
SLC7A2	8	8p22b	2.64745e-07	-2.0745
MIB2	1	1p36.33a	8.07173e-07	-2.07449
WWC1	5	5q35.1a	5.11663e-07	-2.07355
FES	15	15q26.1c	0.00022007	-2.07344
PLA2G7	6	6p12.3e	0.00868472	-2.07337
JAG2	14	14q32.33c	0.000163042	-2.07025
SLC25A27	6	6p12.3e	0.00824917	-2.07001
CKB	14	14q32.33a	7.29107e-08	-2.07
CD82	11	11p11.2d	3.74251e-07	-2.06868
SESN3	11	11q21c	0.00324463	-2.06802
TMEM133	11	11q22.1c	0.0106469	-2.06802
FAM155B	X	Xq13.1b	0.00195944	-2.06725
NUDT13	10	10q22.1g	6.78412e-05	-2.06583
C14ORF70	14	14q32.2b	0.0118843	-2.06264
PLD1	3	3q26.31a	2.39588e-06	-2.06256
UBL3	13	13q12.3b	2.70571e-10	-2.06243
BSCL2	11	11q12.3a	1.30952e-10	-2.0618
TMEM104	17	17q25.1b-q25.1c	0.000231938	-2.06053
CCL2	17	17q12a	0.00116613	-2.05965
SEC14L4	22	22q12.2b	0.000211718	-2.05499
PKIB	6	6q22.31c	3.28704e-05	-2.05358
NPTXR	22	22q13.1c	0.0103455	-2.0516
SRXN1	20	20p13f	1.90284e-08	-2.05035
RHPN2	19	19q13.11a-q13.11b	1.14137e-07	-2.04982
GPR137B	1	1q42.3d	8.88842e-07	-2.04893
KSR1	17	17q11.1b-q11.1c	0.00933401	-2.04848
CEND1	11	11p15.5c	0.000754097	-2.04832
SPATA19	11	11q25d	0.00285716	-2.0482
STOML1	15	15q24.1b	0.000625145	-2.04719
ZDHHC1	16	16q22.1b	1.57659e-11	-2.04699
CCDC3	10	10p13e	0.00120646	-2.04683
PSG7	19	19q13.31a	0.00838225	-2.04546
ABCA4	1	1p22.1a	0.000393458	-2.04503
HSD17B8	6	6p21.32a	2.56659e-05	-2.04429
TMEM184B	22	22q13.1b	1.99191e-05	-2.04301
BDNF	11	11p14.1d	3.66316e-08	-2.04241
CCRK	9	9q22.1a	1.2557e-05	-2.04205
BMP6	6	6p24.3c	0.00547055	-2.04141
PIM2	X	Xp11.23c	3.90791e-08	-2.04124
CSRP2	12	12q21.2b	2.43194e-06	-2.04021
RNF167	17	17p13.2b	7.64086e-10	-2.03806
C9ORF95	9	9q21.13b	0.000574152	-2.03535
C15ORF51	15	15q26.3b	0.00105805	-2.03514
LOC100190938	17		1.61502e-05	-2.03504
SIPA1	11	11q13.1d	9.50118e-09	-2.03422
PRRT3	3	3p25.3c	6.54463e-06	-2.03383
SYNPO2L	10	10q22.2a	0.00746044	-2.03338
TRIM58	1	1q44e	0.00113121	-2.03171
CIT	12	12q24.23c	0.00178057	-2.03107
GALNT12	9	9q22.33c	5.8961e-05	-2.03007
RUSC2	9	9p13.3b	5.62972e-05	-2.02996
CARD10	22	22q13.1a	9.40038e-07	-2.02961
EPHB2	1	1p36.12a	7.2807e-07	-2.02818
PTPN1	20	20q13.13e-q13.13f	1.91882e-07	-2.02801
DNAJC12	10	10q21.3d	0.000115729	-2.02787
LINCR	2	2q11.2a	0.00810975	-2.02784
KBTBD8	3	3p14.1c	5.30366e-05	-2.02783
MPPED2	11	11p14.1a	0.00504025	-2.02633
RNY5	7	7q36.1a	0.000620168	-2.02386
C2ORF7	2	2p13.2a	1.6928e-06	-2.02291
KIAA0415	7	7p22.1d	0.00151266	-2.02257
FRAS1	4	4q21.1c-q21.21a	0.00249654	-2.02233
C12ORF34	12	12q24.11b	0.000704767	-2.0212
CD97	19	19p13.12c	2.3034e-06	-2.01985
NOTCH2	1	1p12a	3.92681e-06	-2.01948
SLC40A1	2	2q32.2a	0.000445239	-2.01922
MOSPD1	X	Xq26.3a	0.00301512	-2.01874
GPR56	16	16q13d	0.000108355	-2.0177
VASN	16	16p13.3b	0.0066064	-2.01669
IRX6	16	16q12.2c	0.00401948	-2.0162
PRCP	11	11q14.1d	8.19347e-13	-2.01561
ADCYAP1	18	18p11.32c	0.00194139	-2.01423
APOBEC3H	22	22q13.1c	0.000310456	-2.01388
SLC19A3	2	2q36.3c	0.00358585	-2.01282
RHOU	1	1q42.13c	1.34578e-05	-2.01231
SGSM3	22	22q13.1e	1.50195e-05	-2.01194
DHX58	17	17q21.2b	1.51817e-05	-2.0085
FNDC1	6	6q25.3e	0.00212583	-2.00837
C8ORF34	8	8q13.2b-q13.2c	0.000125045	-2.00737
SLC24A6	12	12q24.13b	9.759e-06	-2.00238
ZDHHC12	9	9q34.11b	5.72871e-06	-2.0021
GDPD1	17	17q22d	1.3258e-05	-2.00097
PAQR7	1	1p36.11b	5.18943e-07	2.00045
APOD	3	3q29e	0.00575599	2.00054
FAM136A	2	2p14a	6.40816e-08	2.00064
PLEKHF2	8	8q22.1c	2.32193e-07	2.00302
IPO7	11	11p15.4a	8.48573e-08	2.00347
DUSP9	X	Xq28f	0.000171096	2.00502
BRCA1	17	17q21.31a	6.21403e-07	2.00572
KCNRG	13	13q14.3a	0.00139706	2.00626
MSN	X	Xq11.1c	7.57735e-08	2.00693
RNF138	18	18q12.1e	0.00174909	2.00699
FBXO43	8	8q22.2b	1.2441e-05	2.00731
IFITM2	11	11p15.5d	3.68486e-09	2.00918
PPIA	7	7p13c	1.91789e-07	2.01005
MIR155HG	21	21q21.3a	0.000883743	2.01097
IL27RA	19	19p13.12c	8.49769e-08	2.01101
C1ORF218	1	1q31.3c	7.67727e-06	2.01179
DPF3		14q24.2b	0.000515896	2.01221
MED16	19	19p13.3i	3.28525e-09	2.0129
C7ORF28A	7	7p22.1b	6.69779e-06	2.01384
PPM1A	14	14q23.1c	3.25085e-07	2.01426
ITPA	20	20p13c	9.13362e-09	2.01431
IL11	19	19q13.42b	7.09946e-06	2.01456
CDC42EP3	2	2p22.2a	2.36036e-05	2.01593
PVRL3	3	3q13.13d	2.26575e-07	2.01726
DEPDC1	1	1p31.2d	8.21681e-06	2.01845
SQLE	8	8q24.13d	5.68187e-09	2.0191
SUPT3H	6	6p21.1a-p12.3f	1.4399e-08	2.02056
PAN3	13	13q12.2b	4.9034e-07	2.02095
SNORA73A	1	1p35.3b	8.00339e-05	2.02245
HNRPC	14	14q11.2c	4.59381e-06	2.02359
C6ORF57	6	6q13a	8.021e-06	2.02452
SLC5A6	2	2p23.3a	3.30293e-07	2.02469
KRT86	12	12q13.13d	0.00718089	2.02549
LANCL2	7	7p11.2c	2.46901e-09	2.02552
DNA2	10	10q21.3d	8.20711e-07	2.02597
WWTR1	3	3q25.1a	0.000716968	2.02659
DGKH	13	13q14.11c	0.00295854	2.02777
SNORD31	11	11q12.3b	0.00238124	2.028
EXOG	3	3p22.2a	0.000586241	2.03166
CACNG6	19	19q13.42a	0.00447945	2.03195
DRP2	X	Xq22.1c	0.00791884	2.03224
RCCD1	15	15q26.1c	1.62166e-05	2.0342
LSR	19	19q13.12a	3.22981e-09	2.03443
HIST3H2A	1	1q42.13c	0.00393461	2.03562
ADSS	1	1q44b	4.7787e-10	2.03678
SPC25	2	2q24.3f	1.25784e-08	2.03742
MUM1L1	X	Xq22.3a-q22.3b	2.65125e-05	2.03975
TEAD2	19	19q13.33a	8.76372e-09	2.0398
C6ORF108	6	6p21.1d	6.79315e-08	2.04353
SNORA57	11		8.75886e-06	2.04374
BRMS1L	14	14q13.2b	3.40888e-07	2.04541
TACC2	10	10q26.13a-q26.13b	2.47092e-10	2.04654
BCAR1	16	16q23.1a	4.66658e-05	2.04667
IFI44	1	1p31.1e	4.59853e-08	2.04721
CCDC50	3	3q28d	8.40891e-09	2.04742
RABL3	3	3q13.33b	0.00111479	2.04748
CXORF26	X	Xq13.3c	4.25431e-07	2.04828
CDC2L2	1	1p36.33a	0.000792868	2.05121
PABPC1	8	8q22.3a	0.00373718	2.05221
MBIP	14	14q13.3a	1.44934e-06	2.05353
LOC285033	2	2q11.2a	0.00543246	2.05736
APOL6	22	22q12.3c	0.00613023	2.05842
GLYCTK	3	3p21.1d	7.88823e-05	2.05927
ZNF341	20	20q11.22a	7.68995e-05	2.05988
SCHIP1	3	3q25.33a-q25.33b	3.37785e-06	2.0601
ISLR2	15	15q24.1b	3.74596e-05	2.06013
ZNF784	19	19q13.42c	2.15249e-05	2.06046
UBE2E3	2	2q31.3b	2.79912e-07	2.06093
HMGA2	12	12q14.3b	1.57634e-07	2.06158
CDKAL1	6	6p22.3c-p22.3b	6.29612e-06	2.06243
POLE4	2	2p13.1a	3.69081e-08	2.06322
MTBP	8	8q24.12c	5.71501e-05	2.06371
PRDM8	4	4q21.21b	0.000141496	2.06384
RGL3	19	19p13.2b	0.0052985	2.06658
NSUN4	1	1p33d	1.4603e-06	2.06747
WSB2	12	12q24.23a	0.00147183	2.06793
TCF25	16	16q24.3b	1.96531e-07	2.06815
FAM21A	10	10q11.23b	0.00230952	2.06825
SOCS2	12	12q22b	7.55554e-13	2.06872
LETM2	8	8p12a	8.84278e-08	2.06954
ZSCAN12	6	6p22.1b	0.00399077	2.0701
ARPC1B	7	7q22.1b	4.46227e-06	2.07181
THAP4	2	2q37.3g	0.0107066	2.07253
MBD3	19	19p13.3h	5.54602e-05	2.07348
REEP3	10	10q21.3a	0.00114931	2.07349
LYRM2	6	6q15d	2.71463e-07	2.07496
SNORA26	4	4q12a	0.000506071	2.07555
CRTC3	15	15q26.1b-q26.1c	6.78822e-09	2.07784
GABPB1	15	15q21.2a	2.98484e-05	2.0781
CLK2		1q22a	1.40811e-09	2.07858
DTX3L	3	3q21.1a	0.00150857	2.08081
KHDC1	6	6q13c	2.61336e-08	2.08435
CNTNAP3	9	9p13.1b-p13.1a	0.00394884	2.08479
SNORD50B	6	6q14.3c	0.00677457	2.08493
PPAPDC1B	8	8p12a	0.000178479	2.08585
C2ORF70	2	2p23.3b	0.0017739	2.086
C16ORF30		16p13.3e	0.00687515	2.08756
NUDT3	6	6p21.31e	3.69004e-11	2.08803
C3ORF21	3	3q29d-q29e	9.20321e-07	2.08967
SYNCRIP	6	6q14.3c	2.30303e-08	2.09121
PMF1	1	1q22d	5.35367e-06	2.09129
FBXO4	5	5p13.1a	1.36024e-06	2.09346
ACOT1	14	14q24.3a	3.45311e-08	2.09359
LOC338799	12	12q24.31b	0.000368443	2.09403
TWF1	12	12q12f	8.50747e-06	2.09424
TMEM80	11	11p15.5d	7.41002e-09	2.09448
SOX17	8	8q11.23d	0.0117216	2.09488
PHF2	9	9q22.31b	2.83677e-08	2.09497
PBRM1	3	3p21.1d	1.41531e-08	2.09615
FAM109B	22	22q13.2b	0.00567914	2.09732
POT1	7	7q31.33a	2.32144e-05	2.09854
CAPRIN1	11	11p13c	4.11266e-09	2.10081
TNFAIP2	14	14q32.32b	0.000427328	2.1014
MRPS6	21	21q22.11c	5.95854e-11	2.10189
PM20D2	6	6q15c	0.000982335	2.10306
LRRC61	7	7q36.1c	0.000332765	2.10498
OSCAR	19	19q13.42a	0.000459352	2.10526
SLC14A1	18	18q12.3f	0.000703347	2.10618
OLFML3	1	1p13.2b	0.00244765	2.10677
OIP5	15	15q15.1c	7.38206e-07	2.10756
LIG3	17	17q12a	2.05064e-11	2.1076
RNU105A	1		4.39021e-06	2.10843
TCF12	15	15q21.3d	4.39371e-09	2.10943
UTP18	17	17q21.33c	2.35868e-05	2.10963
C17ORF101	17	17q25.3g	1.90233e-09	2.10991
ZNF284	19	19q13.31b	0.00391316	2.11108
CDK4	12	12q14.1a	4.90689e-09	2.1111
PPAPDC3	9	9q34.13a	0.00298325	2.11182
CENTA1		7p22.3c	5.48936e-09	2.11428
PSIP1	9	9p22.3b	1.85475e-07	2.11552
DNAJC11	1	1p36.31a	0.00123198	2.11707
KDELC2	11	11q22.3c	5.88556e-09	2.11805
TFDP1	13	13q34d	1.48003e-11	2.11829
CENPF	1	1q41a	6.00147e-07	2.11996
C9ORF100	9	9p13.3a	8.48186e-05	2.1231
ODZ4	11	11q14.1a	0.000297599	2.12356
TM4SF1	3	3q25.1a	5.9619e-08	2.12494
ST5	11	11p15.4b-p15.4a	9.92308e-07	2.12522
SNORA73B	1		1.33572e-05	2.1269
TBL1XR1	3	3q26.32a	5.14617e-06	2.12771
C13ORF34	13	13q22.1a	2.1424e-06	2.12815
SH2D4A	8	8p21.3c	1.60098e-07	2.12904
C2ORF79	2	2p23.3c	5.13801e-06	2.12919
PCBD1	10	10q22.1c	4.06889e-08	2.13034
ADM2	22	22q13.33b	1.19509e-06	2.13218
ESX1	X	Xq22.2b	0.000212423	2.13316
ARMCX6	X	Xq22.1c	7.82267e-09	2.13388
UBL4A	X	Xq28g	7.08174e-06	2.13675
DOM3Z	6	6p21.32b	4.14012e-06	2.13792
CLEC2D	12	12p13.31a	3.62959e-06	2.14041
MOBKL1B	2	2p13.1b	1.54337e-07	2.14099
HNRNPA1	12	12q13.13f	2.90174e-08	2.14104
CALML4	15	15q23a	1.00599e-08	2.14188
C9ORF125	9	9q31.1b	0.00506276	2.14231
SOX21	13	13q32.1a	0.00471147	2.14234
NEK7	1	1q31.3d	0.00209862	2.14284
SNORD104	17		0.000162058	2.14338
LOC723972	15	15q14b	2.10346e-08	2.14514
C1ORF123	1	1p32.3c	6.85813e-09	2.14714
PATE3			9.55025e-05	2.1474
C22ORF39	22	22q11.21c	8.80733e-05	2.14984
HDGF	1	1q23.1a	9.92752e-08	2.14993
C6ORF117	6	6q14.3a	0.00261571	2.15057
TUSC1	9	9p21.2b	8.03365e-10	2.15069
GNG12	1	1p31.3a	0.000151665	2.15104
STXBP5	6	6q24.3b	3.08558e-05	2.15263
COMMD7	20	20q11.21c	2.60655e-13	2.15725
LBX2	2	2p13.1b	5.63338e-06	2.15738
PTPN9		15q24.2a	3.70324e-08	2.1583
TLK2	17	17q23.2d	6.20421e-08	2.15843
KIAA0528	12	12p12.1d	1.89797e-09	2.16121
ASB9	X	Xp22.2	2.47699e-07	2.16142
SHISA2	13	13q12.13b	0.00303962	2.16193
HCLS1	3	3q13.33c	0.000963207	2.16245
MAPK13	6	6p21.31b	1.13926e-07	2.16316
LRFN5	14	14q21.2a	0.00720621	2.16406
XBP1	22	22q12.1c	1.01567e-06	2.16412
TAF6L	11	11q12.3b	7.15532e-07	2.16623
FIZ1	19	19q13.42c	5.67148e-08	2.16641
NCKAP1	2	2q32.1a	2.85509e-08	2.17048
DOK6	18	18q22.2a	0.00587988	2.17145
C9ORF40	9	9q21.13b	6.48479e-11	2.17463
PRMT2	21	21q22.3f	7.67062e-10	2.17554
CSDE1	1	1p13.2a	4.15259e-07	2.17752
EXOC6	10	10q23.33a	3.76903e-10	2.17778
WASPIP	2	2q31.1g	8.99222e-05	2.17813
KIF14	1	1q32.1b	8.48378e-08	2.18189
HDAC7	12	12q13.11b-q13.11c	5.26088e-06	2.18239
POTEE	2	2q21.1d	0.0151902	2.18296
ATF1	12	12q13.13b	0.00131143	2.18528
ENOSF1	18	18p11.32c	2.01574e-08	2.18943
STAG1	3	3q22.3a	1.81163e-08	2.19
C20ORF201	20	20q13.33e	1.49692e-05	2.19284
ARHGEF3	3	3p14.3b	2.80777e-09	2.19336
MPDU1	17	17p13.1d	3.48106e-08	2.19427
CENPV	17	17p11.2i	1.07701e-06	2.19609
TMEM88	17	17p13.1d	0.0115933	2.19633
FST	5	5q11.2c	1.91724e-07	2.19853
ITFG2	12	12p13.33a	2.84241e-06	2.1998
QTRT1	19	19p13.2b	1.43889e-08	2.19998
CASC5	15	15q15.1b	1.05645e-07	2.20094
NFKB1	4	4q24b	3.47601e-09	2.20188
SP1	12	12q13.13e	2.25119e-10	2.20235
GPR160	3	3q26.2b	0.00017448	2.20244
LRRC41	1	1p33d	1.32788e-11	2.20412
MYO19	17	17q12b	4.0799e-07	2.20454
TMTC4	13	13q32.3c	5.49254e-09	2.20611
NCRNA00099	4	4p15.31b	0.0104519	2.20819
CNPY3	6	6p21.1d	2.02952e-08	2.21031
ROCK1	18	18q11.1c-q11.1d	0.00107364	2.21108
SNORA28	14	14q32.32b	0.000143454	2.21524
MYO3A	10	10p12.1b	0.00498414	2.21547
SEC23A	14	14q21.1b	4.67502e-06	2.21649
PLSCR1	3	3q24d	6.41812e-05	2.21787
SNUPN	15	15q24.2a	9.10812e-10	2.21947
TRUB1	10	10q25.3a	0.00277575	2.22506
C12ORF57	12	12p13.31d	8.43861e-09	2.22598
ELF2	4	4q31.1b-q31.1c	1.40366e-07	2.22686
ARID1A	1	1p36.11a	6.27892e-11	2.22819
C17ORF89	17	17q25.3f	0.00014519	2.23193
TBX15	1	1p12b	0.000426848	2.23355
GNB4	3	3q26.32c-q26.33a	7.55973e-07	2.24021
CCNB2	15	15q22.2a	7.98897e-10	2.24586
IFIT3	10	10q23.31b	8.31169e-07	2.24651
FOXF2	6	6p25.3a	2.13123e-08	2.24697
CDH13	16	16q23.3a-q23.3b	0.000143238	2.25261
C10ORF10	10	10q11.21c	0.00922202	2.25361
STXBP3	1	1p13.3c	4.5676e-08	2.25504
RAD51AP1	12	12p13.32a	7.56946e-08	2.2571
HDDC2	6	6q22.31e	2.47196e-08	2.25754
USP4	3	3p21.31d	1.10541e-09	2.25872
MTHFD2	2	2p13.1b	3.26533e-10	2.26062
PSPH	7	7p11.2b	2.47622e-11	2.2615
ZFHX4	8	8q21.11d	7.30978e-06	2.26157
TFAP4	16	16p13.3b	1.39998e-06	2.26289
MTCP1	X	Xq28h	2.7461e-07	2.26309
ARL9	4	4q12e	0.00438672	2.26329
TMEM204	16	16p13.3e	0.00978955	2.26446
FOXL2	3	3q22.3c	0.000611962	2.26454
TDRD3	13	13q21.2b	4.90206e-05	2.26578
CCNA2	4	4q27c	1.02455e-11	2.26743
FAM127C	X	Xq26.3a	1.03458e-07	2.2748
BAT1	6	6p21.33a	4.71466e-10	2.27865
PNN	14	14q21.1b	2.02525e-07	2.27911
FANCL	2	2p16.1b	1.07121e-08	2.28429
STAG2	X	Xq25b-q25c	1.69716e-10	2.28495
LIN9	1	1q42.12c-q42.12d	0.000210424	2.2861
RBM3	X	Xp11.23d	4.06454e-10	2.29346
PTPRJ	11	11p11.2a	0.00230262	2.29584
TAF1L	9	9p21.1a	2.77278e-07	2.29818
HHEX	10	10q23.33a	5.44068e-09	2.29854
RBL1	20	20q11.23b	1.56608e-06	2.29866
BCL7C	16	16p11.2c	2.82078e-08	2.29935
DDX6	11	11q23.3e	0.001492	2.30054
OPLAH	8	8q24.3g	7.23838e-07	2.30162
ADAM9	8	8p11.23b	2.00681e-05	2.30254
FASN	17	17q25.3g	8.89712e-08	2.30664
ACACA	17	17q12b	5.20706e-08	2.30797
PDE3B	11	11p15.2b	5.79758e-05	2.30963
BLOC1S1	12	12q13.2b	6.05885e-06	2.31055
HSD17B11	4	4q22.1a	3.04262e-06	2.31131
LEPREL2	12	12p13.31d	2.70515e-06	2.31158
SMARCD1	12	12q13.13a	1.62537e-07	2.31174
ADAMTS3	4	4q13.3c	0.010682	2.31205
CMTM7	3	3p22.3c	2.75226e-11	2.31322
CREBBP	16	16p13.3c	2.57129e-08	2.31481
MLKL		16q22.3c	1.38476e-10	2.31565
BEND5	1	1p33b	0.00688265	2.31596
SIRT5	6	6p23b	1.74278e-09	2.31711
SKP2	5	5p13.2c	5.87102e-11	2.31758
HOXD11	2	2q31.1h	0.000344413	2.32239
SHISA3	4	4p13c	0.000295006	2.32305
SORBS3	8	8p21.3a	2.87235e-09	2.32307
SPAG7	17	17p13.2b	1.04408e-12	2.32345
PSTK	10	10q26.13b	1.41156e-08	2.32902
LSM7	19	19p13.3g	2.44827e-08	2.32916
CCNB1	5	5q13.2a	1.13057e-07	2.33022
SFMBT1	3	3p21.1c	1.864e-10	2.33668
TMLHE	X	Xq28h	0.000557589	2.3422
C13ORF37	13	13q22.1a	5.64064e-07	2.35086
EVX2	2	2q31.1h	0.00584988	2.35251
CSF3	17	17q21.1a	1.72403e-05	2.35447
FAM123B	X	Xq11.1c	0.000283883	2.35596
FRMD3	9	9q21.32b-q21.32c	5.60253e-07	2.35627
C17ORF106	17		8.82464e-08	2.35648
PLK4	4	4q28.1e	8.3991e-11	2.35727
PNMA1	14	14q24.3a	2.20353e-08	2.35834
CCDC5	18	18q21.1a	2.96784e-07	2.35928
HAND2	4	4q34.1c	6.33538e-05	2.35965
C1ORF198	1	1q42.2a	2.84751e-09	2.3614
NME1-NME2	17	17q21.33b	2.39834e-07	2.37346
HEBP2	6	6q23.3d	5.83866e-06	2.37425
RIMKLB	12	12p13.31b	8.61011e-08	2.37446
LTB	6	6p21.33a	1.94148e-05	2.37575
VAX2	2	2p13.3c	0.00253586	2.37717
STAT5B	17	17q21.2b	1.41909e-05	2.38004
ZNF362	1	1p35.1a	1.91706e-08	2.38187
MMP9	20	20q13.12b	0.000489249	2.39229
FAM83B	6	6p12.1c-p12.1b	0.00017683	2.39233
SNX7	1	1p21.3a	6.24832e-09	2.3926
GNB3	12	12p13.31d	0.00103832	2.39379
MND1	4	4q31.3d	1.96136e-09	2.39999
TMEM154	4	4q31.3c	1.51626e-07	2.40219
IL17RB	3	3p21.1b-p21.1a	0.00247264	2.40235
TAX1BP3	17	17p13.3a	3.53617e-11	2.40237
LRRC33	3	3q29g	1.58752e-05	2.40505
MSI2	17	17q22c-q22d	4.86804e-11	2.40842
ACYP2	2	2p16.2a	1.63447e-08	2.4089
VANGL2	1	1q23.2d	0.00763125	2.40936
SNORD48	6	6p21.32b	0.000172969	2.41355
CDCA1	1	1q23.3c	9.30693e-09	2.41487
AHSA2	2	2p15d	5.99324e-07	2.41503
C1ORF163	1	1p32.3d	4.3669e-07	2.41608
SNORA84	9	9q22.31a	1.7665e-05	2.41813
GNE	9	9p13.3a	7.61209e-06	2.42614
ICK	6	6p12.1d	1.1026e-10	2.42914
TMEM91		19q13.2c	7.85321e-06	2.431
DOCK1	10	10q26.2b-q26.2c	4.38196e-08	2.43104
FOXQ1	6	6p25.3a	2.02628e-06	2.43191
BAZ2B	2	2q24.2a	1.89382e-08	2.43699
C1ORF133	1	1q32.2c	2.56113e-10	2.44049
C8ORF38	8	8q22.1c	2.7458e-07	2.44125
ZNRD1	6	6p21.33b	2.3454e-10	2.44595
VRK2	2	2p16.1b	0.000954993	2.44916
CNTLN	9	9p22.2b	0.000905474	2.4495
HNRNPA3	2	2q31.2a	1.92272e-05	2.45759
MDM4	1	1q32.1f	0.01528	2.45895
LOC100192378	8		0.00127138	2.46088
SENP6	6	6q14.1a	2.84811e-10	2.46219
PPIH	1	1p34.2a	6.13485e-08	2.46684
N6AMT2	13	13q12.11b	6.69691e-10	2.46849
MVK	12	12q24.11b	9.84534e-08	2.47002
BCHE	3	3q26.1e	6.31967e-10	2.47438
TRIOBP	22	22q13.1a	1.28295e-12	2.47509
MSL1	17	17q21.1c	8.88573e-06	2.48201
CHEK1	11	11q24.2b	9.21045e-10	2.48551
SMYD2	1	1q41a	8.99074e-08	2.48601
PARVA	11	11p15.3a	9.09625e-13	2.4863
CART1	12	12q21.31e	0.00173042	2.49014
PCDH18	4	4q28.3i	4.78435e-06	2.49159
SNORA41	2	2q33.3b	0.00253744	2.49224
TMEM77	1	1p13.3a	1.4535e-09	2.49923
DDX59	1	1q32.1b	2.10423e-10	2.4995
XPOT	12	12q14.2b	0.00479168	2.49974
SLC39A10	2	2q32.3e	6.40867e-07	2.50014
CCDC102A	16	16q13c	3.24099e-09	2.50601
LOC285359	3	3q12.3a	0.00224094	2.50756
SNHG3-RCC1	1	1p35.3b	0.00143028	2.50975
KEAP1	19	19p13.2b	3.24301e-11	2.51072
MFAP2	1	1p36.13e	3.7308e-06	2.51576
MGC70857	8	8q24.3h	2.1194e-06	2.52158
CADPS2	7	7q31.32a-q31.32b	8.00974e-07	2.52308
USP13	3	3q26.33a	2.08571e-12	2.52627
MMAB	12	12q24.11b	6.19206e-05	2.5264
ANP32B	9	9q22.33b	1.52751e-11	2.53104
SLC36A4	11	11q21a	1.25568e-08	2.53419
HOXC9	12	12q13.13f	6.63141e-07	2.54111
LOC728643	10	10q11.22a	3.21143e-06	2.54151
CREBZF	11	11q14.1e	8.16283e-09	2.54157
HIAT1	1	1p21.2a	1.11189e-08	2.54606
ZCCHC3	20	20p13f	2.09319e-07	2.5521
EBF1	5	5q33.3c	1.57634e-05	2.55229
LPIN1	2	2p25.1b	4.83282e-13	2.55456
COL17A1	10	10q25.1a	4.92606e-08	2.5632
HOXC6	12	12q13.13f	2.26304e-13	2.57357
SMARCA1	X	Xq25g	4.92195e-07	2.57972
EMP3	19	19q13.32c	9.91743e-10	2.58763
NXPH2	2	2q22.1c	0.000316048	2.5907
CDK2AP1	12	12q24.31d	4.69068e-09	2.60237
TMPO	12	12q23.1c	1.16964e-10	2.60244
C12ORF24	12	12q24.11c	5.25338e-12	2.60266
ATF5	19	19q13.33b	2.80551e-07	2.60731
GBE1	3	3p12.3a-p12.2b	5.15062e-05	2.60804
ABCB10	1	1q42.13e	1.86961e-08	2.61396
ANKRD10	13	13q34a-q34b	9.69309e-09	2.61548
TIMELESS	12	12q13.2c	7.04459e-11	2.62001
DDR2	1	1q23.3c	2.03767e-08	2.62409
KBTBD11	8	8p23.3a	0.00126411	2.62659
NTNG1	1	1p13.3d	6.35094e-05	2.63525
C3ORF64	3	3p14.1b	6.54225e-09	2.63529
RHOT1	17	17q11.2d	6.58266e-13	2.64042
C20ORF107	20	20q13.31a	0.000267039	2.64155
RBM4B	11	11q13.1e	2.41227e-12	2.64941
ZNF428	19	19q13.31a	1.26487e-09	2.6551
ZFP62	5	5q35.3f	2.39311e-05	2.65602
MEPCE	7	7q22.1c	8.30967e-08	2.65945
HMGN2	1	1p36.11b	2.00631e-12	2.66109
AES	19	19p13.3f	8.53145e-08	2.66496
GTF2I	7	7q11.23c	6.12217e-08	2.66605
SNORA24	4	4q26e	3.66718e-08	2.66676
TMEM173	5	5q31.2d	1.26886e-09	2.66697
SERTAD4	1	1q32.2c	4.61204e-09	2.66738
TADA1L	1	1q24.1c	1.00715e-07	2.66798
GBGT1	9	9q34.2a	0.000654287	2.67279
GABPA	21	21q21.3a	5.26611e-06	2.67408
SMPDL3A	6	6q22.31c-q22.31d	8.04141e-07	2.68209
C11ORF41	11	11p13d	0.000195708	2.68337
ZNF193	6	6p22.1b	1.75795e-09	2.6868
TP53	17	17p13.1d	3.47727e-07	2.68826
COMMD10	5	5q23.1a	1.16274e-08	2.69296
CAP2	6	6p22.3e	1.55301e-10	2.6934
MTHFD1L	6	6q25.1b-q25.1c	5.85722e-09	2.69439
SIX5	19	19q13.32a	8.6982e-13	2.69683
ANKS1B	12	12q23.1c-q23.1d	1.22067e-08	2.70851
COL5A2	2	2q32.2a	0.000369208	2.71359
EPC1	10	10p11.22b	2.23038e-06	2.71359
THOC4	17	17q25.3g	6.24211e-08	2.71901
SLC38A1	12	12q13.11a	1.97771e-12	2.72369
C14ORF124	14	14q12a	2.64477e-08	2.73157
JAM2	21	21q21.3a	0.000364504	2.73295
B3GALTL	13	13q12.3d	1.4373e-08	2.73667
NBR2	17	17q21.31a	5.03123e-07	2.74133
SLC2A10	20	20q13.12c	2.25244e-07	2.74319
TRMT5	14	14q23.1c	2.93181e-12	2.74347
PCNT	21	21q22.3f	6.05117e-09	2.75321
DUS3L	19	19p13.3b	6.56439e-08	2.76061
WNT3	17	17q21.32a	1.15134e-08	2.76282
C3ORF63	3	3p14.3b	2.09302e-09	2.76592
FLRT3	20	20p12.1d-p12.1c	6.84052e-06	2.76681
JDP2	14	14q24.3b	9.20223e-11	2.77442
IFIT2	10	10q23.31b	2.12433e-09	2.77468
GBAS	7	7p11.2b	1.30775e-09	2.78535
MZF1	19	19q13.43c	3.71352e-08	2.80307
PHF11	13	13q14.3a	2.28335e-10	2.80382
PTPN12	7	7q11.23g	6.94697e-15	2.80426
C13ORF15	13	13q14.11b	7.07952e-12	2.80911
RCC1	1	1p35.3b	4.5933e-05	2.81682
ITGA10	1	1q21.1b	3.0657e-06	2.81986
ABHD14A	3	3p21.1e	1.11952e-10	2.82085
SOX7	8	8p23.1b	1.50372e-05	2.82125
NSMAF	8	8q12.1c	1.24985e-10	2.82293
PANK1	10	10q23.31c	2.36913e-09	2.82559
HMGB1L1	20	20q13.31a	3.107e-07	2.8257
E2F5	8	8q21.2b	2.90465e-11	2.82783
CENPK	5	5q12.3b	4.23341e-10	2.82787
SLC5A3	21	21q22.11c	0.000292502	2.83031
SNORA56	X	Xq28g	0.000547291	2.84699
TMEM39B	1	1p35.1b	5.47594e-07	2.8523
ARMCX1	X	Xq22.1c	4.02419e-08	2.85416
CYP20A1	2	2q33.2a	1.29607e-12	2.85626
LY6K	8	8q24.3e	1.54939e-05	2.86584
B4GALT6	18	18q12.1d	0.000108739	2.88455
NUCKS1	1	1q32.1g	8.59225e-09	2.88899
NFIB	9	9p23a-p22.3c	1.10944e-10	2.88927
HEY1	8	8q21.13a	2.38938e-07	2.89331
MGST1	12	12p12.3d	3.03808e-11	2.89946
MYST4	10	10q22.2b	2.05181e-05	2.89979
CBX5	12	12q13.13f	2.65121e-07	2.91304
NRP1	10	10p11.22a	2.15007e-10	2.91494
KCNIP3	2	2q11.1c	5.68015e-09	2.91518
MKX	10	10p12.1a	1.46172e-06	2.9159
TAF1B	2	2p25.1d	3.07738e-12	2.91688
NNT	5	5p12b	1.32406e-12	2.92492
SLC25A13	7	7q21.3c	3.80624e-08	2.92605
C9ORF167	9	9q34.3f	2.1253e-09	2.92934
INSIG1	7	7q36.3a	7.70308e-10	2.94036
HDGFRP3	15	15q25.2b	1.8149e-08	2.94103
NOX4	11	11q14.3a	6.40743e-08	2.94254
GAL	11	11q13.2b	4.2732e-06	2.94542
CLEC2B	12	12p13.31a	3.62487e-10	2.98526
SEPHS1	10	10p13d	4.15016e-12	2.98634
FADS1	11	11q12.2b	1.21951e-11	2.98675
IFITM3	11	11p15.5d	1.24468e-11	2.987
SERPINF1	17	17p13.3d	0.000573593	2.9986
FREM1	9	9p22.3c	0.00309781	3.00093
TIMP3	22	22q12.3a	5.16602e-07	3.01028
VEPH1	3	3q25.32a	9.59156e-06	3.01915
COCH	14	14q12e	2.44803e-08	3.02349
GPX7	1	1p32.3d	0.000131757	3.02554
PHACTR2	6	6q24.2b	4.36e-08	3.02753
CHD2	15	15q26.1e	0.000330356	3.03271
HTR1F	3	3p11.2a	0.00130142	3.03273
LOC283392	12	12q21.1a	1.72512e-06	3.0329
AVEN	15	15q14a	5.5923e-10	3.03457
CYP11A1	15	15q24.1b	1.67899e-08	3.04736
ZNF827	4	4q31.22b	4.11221e-08	3.04875
CDH6	5	5p13.3d-p13.3c	4.72446e-06	3.05237
DLX6AS	7	7q21.3c	0.00123434	3.09203
XKRX	X	Xq22.1c	7.0941e-05	3.09266
CXCL12	10	10q11.21c	1.9059e-07	3.09943
NNMT	11	11q23.2b	2.08663e-05	3.10996
FUCA2	6	6q24.2b	2.49889e-10	3.11924
FILIP1L	3	3q12.1c	1.81236e-08	3.12498
PDCL3	2	2q11.2d	6.10983e-12	3.12689
LOC653994			1.7991e-11	3.12878
NDUFB1	14	14q32.12b	4.34456e-08	3.14361
RAGE	14	14q32.31c	1.26299e-14	3.14462
FAM136B	6		1.83861e-08	3.14542
CTSZ	20	20q13.32b	3.94046e-13	3.15938
SMARCB1	22	22q11.23a	1.01751e-09	3.16326
NBN	8	8q21.3d	1.14091e-11	3.176
IVNS1ABP	1	1q25.3g	1.23753e-09	3.18344
ACAT2	6	6q25.3f	6.70745e-15	3.1835
BNC2	9	9p22.3a-p22.2b	2.92083e-05	3.18868
SCARA3	8	8p21.1e	9.23578e-11	3.18968
INO80C	18	18q12.2a	3.06438e-10	3.1943
MPHOSPH9	12	12q24.31d	1.666e-05	3.20113
ZNF532	18	18q21.32a	6.05618e-11	3.2106
ANO1	11	11q13.3b-q13.3c	4.8251e-05	3.2245
KIAA0240	6	6p21.1e-p21.1d	5.31355e-11	3.24332
SASH1	6	6q24.3c	9.74372e-13	3.24541
ZFPM2	8	8q23.1a	1.16502e-05	3.26058
TFPI	2	2q32.1f	1.41539e-11	3.28592
VPS24	2	2p11.2e	3.62731e-11	3.29553
ZCWPW1	7	7q22.1c	1.21844e-11	3.31214
HRIHFB2122	22	22q13.1a	1.31993e-08	3.3172
ELOVL6	4	4q25d	1.13887e-13	3.3193
PCOLCE	7	7q22.1c	4.56255e-09	3.32412
PRR4	12	12p13.2b	1.36592e-11	3.32838
TGFB1I1	16	16p11.2c	2.18158e-12	3.3312
SORBS2	4	4q35.1f	3.36781e-10	3.33925
GPR27	3	3p13d	0.000573111	3.3501
UFC1	1	1q23.3a	6.53527e-12	3.35724
FAIM	3	3q22.3c	1.80888e-10	3.38152
SCD	10	10q24.31a	7.53413e-15	3.38216
EMILIN1	2	2p23.3a	7.82118e-07	3.38374
DNLZ	9	9q34.3d	2.4695e-10	3.41041
IL17D	13	13q12.11b	1.67361e-07	3.41295
ARHGAP24	4	4q21.23b-q21.3a	3.67167e-10	3.417
LOC645431	14	14q23.3a	0.000979167	3.46317
ITPKB	1	1q42.12d	3.64487e-07	3.47066
ECHDC2	1	1p32.3d	1.14386e-11	3.48997
TAGLN	11	11q23.3b	7.65013e-11	3.52411
PRKCDBP	11	11p15.4c	1.64192e-13	3.53598
APOC1	19	19q13.32a	1.13769e-07	3.5527
RGS12	4	4p16.2c	5.16455e-11	3.56588
SLC7A11	4	4q28.3i	1.24914e-08	3.57313
TMEM90B	20	20p11.21b-p11.21a	2.42205e-05	3.5807
FADS2	11	11q12.2b	6.63936e-10	3.58548
ATOH8	2	2p11.2f	0.000321154	3.59105
FLI1	11	11q24.3a	0.000157739	3.59236
LMNB1	5	5q23.2e	5.41773e-11	3.6164
TCTEX1D2	3	3q29f	6.74523e-11	3.64727
SLC25A15	13	13q14.11a	5.51697e-08	3.64943
MDFIC	7	7q31.1d-q31.2a	9.76773e-10	3.67202
HYLS1	11	11q24.2b	2.1988e-10	3.68173
KLHL4	X	Xq21.31a	2.92659e-08	3.68654
TNS3	7	7p12.3c	2.10054e-12	3.69905
MTHFS	15	15q25.1b	3.32416e-10	3.73271
CYB5R2	11	11p15.4b	9.07777e-07	3.74514
CLCF1	11	11q13.1f	1.10832e-11	3.76653
TRHDE	12	12q21.1a-q21.1b	8.34335e-06	3.77601
SAMD9L	7	7q21.2b-q21.3a	3.24815e-07	3.81015
SH3TC1	4	4p16.1d	2.01162e-05	3.81371
MSRA	8	8p23.1c	9.63414e-15	3.84644
H2AFY2	10	10q22.1a	0.000124409	3.88435
PDZD2	5	5p13.3c	3.46826e-06	3.89876
C7ORF55	7	7q34b	5.70316e-14	3.90253
LPAR1	9	9q31.3b	5.83812e-11	3.92759
KCTD15	19	19q13.11b	3.08111e-07	3.93436
SUMO3	21	21q22.3d	4.80599e-13	3.9482
PHF19	9	9q33.2a	3.28259e-14	4.00421
PHF15	5	5q31.1e	1.28773e-10	4.02462
GYPC	2	2q14.3d	2.33986e-08	4.02613
CASD1	7	7q21.3b	3.69369e-06	4.0604
CARD8	19	19q13.32c	3.4733e-12	4.07868
SERPINH1	11	11q13.5a	1.35961e-09	4.08254
C6ORF126	6	6p21.31b	6.5949e-10	4.08334
HAS2	8	8q24.13a	1.30752e-10	4.13818
KIAA0040	1	1q25.1b	3.24102e-06	4.19584
SOX2	3	3q26.33b	1.78977e-06	4.1964
SLC16A9	10	10q21.1f	1.1808e-06	4.21047
TMEM16A	11	11q13.3b-q13.3c	4.51824e-07	4.22225
ARHGDIB	12	12p12.3e	6.57768e-16	4.29096
HMGB2	4	4q34.1c	4.34268e-13	4.30417
FRMD4A	10	10p13d-p13c	1.89064e-13	4.30886
WIBG	12	12q13.2c	5.22768e-11	4.34075
LCTL	15	15q22.31c	3.45935e-07	4.40966
C20ORF196	20	20p12.3c	7.13807e-09	4.61924
LOC731486			5.12137e-09	4.61939
HOPX	4	4q12e	7.98524e-09	4.71645
FBXW4	10	10q24.32a	2.12232e-10	4.82751
SLC25A21	14	14q13.3a-q13.3b	1.11691e-06	4.88313
ACOT2	14	14q24.3a	1.1114e-10	4.99844
CNRIP1	2	2p14a	1.74214e-10	5.02991
LTBP2	14	14q24.3a	9.73309e-08	5.08627
CLIC6	21	21q22.12a	2.96701e-06	5.23005
HSD17B2	16	16q23.3a	1.22011e-05	5.39107
BGN	X	Xq28f	1.26672e-06	5.51223
TTLL11	9	9q33.2a	1.84574e-08	5.53201
TBXAS1	7	7q34c	1.6995e-08	5.62645
FLJ42986		2q11.2e	2.53059e-07	5.65779
FAM195B	17		6.72348e-10	5.70004
GRM8	7	7q31.33c	6.75809e-08	5.76697
MANSC1	12	12p13.2a	4.12314e-12	5.79638
CTHRC1	8	8q22.3c	4.59675e-10	6.03281
C2ORF32	2	2p14a	4.95733e-09	6.15517
FAR2	12	12p11.22a	2.82529e-09	6.49497
ART3	4	4q21.1a	6.96342e-08	6.51144
ECSCR	5	5q31.2d	1.34596e-07	6.5284
ARMC4	10	10p12.1a-p11.23c	5.42772e-10	7.53315
TM4SF18	3	3q25.1a	4.30312e-15	7.67873
ANGPT2	8	8p23.1f	1.075e-12	8.18619
TNFRSF11B	8	8q24.12a-q24.12b	1.2305e-06	9.0217
SCUBE3	6	6p21.31c	2.27394e-07	9.56796
KCNF1	2	2p25.1c	1.04005e-08	10.4981
RHOJ	14	14q23.2b	3.61768e-10	10.8275
PDE7B	6	6q23.3b	1.58747e-11	11.7011
PRRX1	1	1q24.2c	1.2651e-12	12.8054
