# Supplementary material for: Sustained Low-Dose Treatment with the Histone Deacetylase Inhibitor LBH589 Induces Terminal Differentiation of Osteosarcoma Cells
Source: Sarcoma. 2013 Feb 28;2013:608964. doi: 10.1155/2013/608964 (PMC3603321; doi:10.1155/2013/608964)
Supplement: Supplementary file 1 — Supplementary Figure 1: Effect of LBH589 in human osteosarcoma cells. Cell viability, western blot analysis and cell morphology in human osteosarcoma cells following 21 days culture in 15nM LBH589. A, B143 cell line. B, MG-63 cell line. C, Saos-2 cell line. D, SJSA cell line. Bar = 500 μm. Supplementary Figure 2: Effect of LBH589 in human osteosarcoma cells on cell cycle and apoptosis. A, Phase contrast microscopy. B, Analysis of cell cycle by flow cytometry. C, Analysis of apoptosis by flow cytometry. Early apoptotic cells are represented by PI negative, Annexin V positive expression (bottom right quadrant). Bar = 500 μm. Supplementary Figure 3: LBH589-mediated growth inhibition is irreversible. Cell viability following withdrawal of 15nM LBH589. Supplementary Table 1: Primers for quantitative real-time PCR. Supplementary Table 2: U2OS differentially expressed genes following 21-days culture (DMSO vehicle vs 15nM LBH589). Supplementary Table 3: SJSA differentially expressed genes following 21-days culture (DMSO vehicle vs 15nM LBH589). Supplementary Table 4: B143 differentially expressed genes following 21-days culture (DMSO vehicle vs 15nM LBH589). Supplementary Table 5: U20S gene ontology analysis. [file 608964.f1.zip › Table S5.xlsx]

## Sheet: GO-Enrichment_a_vs_b_1.2fdr2.tx
Supplementary Table 5. U20S gene ontology analysis.
function	type	Enrichment p-value	% genes in group that are present	Score: DMSO vs LBH589	# genes in list, in group
regulation of interleukin-6 biosynthetic process	biological process	0.595044	33.3333	14.336	1
negative regulation of synaptic transmission, dopaminergic	biological process	0.70041	25	13.7117	1
death receptor binding	molecular function	0.973135	8.33333	13.2327	1
regulation of vascular endothelial growth factor production	biological process	0.595044	33.3333	13.0758	1
neutrophil apoptosis	biological process	0.595044	33.3333	13.0758	1
positive regulation of B cell activation	biological process	0.595044	33.3333	13.0758	1
negative regulation of collagen biosynthetic process	biological process	0.70041	25	13.0758	1
neutrophil mediated immunity	biological process	0.836038	16.6667	13.0758	1
positive regulation of immunoglobulin secretion	biological process	0.878706	14.2857	13.0758	1
prolactin receptor binding	molecular function	0.70041	25	12.6745	1
growth hormone receptor binding	molecular function	0.778365	20	12.6745	1
syndecan binding	molecular function	0.70041	25	12.5754	1
positive regulation of synaptic plasticity	biological process	0.489997	33.3333	12.2521	2
anchored to external side of plasma membrane	cellular component	0.836038	16.6667	12.2003	1
arginine biosynthetic process	biological process	0.595044	33.3333	12.0187	1
cell body fiber	cellular component	0.595044	33.3333	12.0187	1
cyclin-dependent protein kinase inhibitor activity	molecular function	0.950901	10	11.9546	1
response to ozone	biological process	0.278947	50	11.6628	2
glucocorticoid biosynthetic process	biological process	0.910273	12.5	11.5555	1
type I interferon biosynthetic process	biological process	0.278947	50	11.4412	2
positive regulation of monocyte chemotactic protein-1 production	biological process	0.595044	33.3333	11.2962	1
negative regulation of glutamate secretion	biological process	0.778365	20	11.2962	1
positive regulation of lipid catabolic process	biological process	0.778365	20	11.2962	1
detection of oxygen	biological process	0.595044	33.3333	11.2402	1
cellular response to ethanol	biological process	0.778365	20	11.2402	1
oxygen homeostasis	biological process	0.836038	16.6667	11.2402	1
eosinophil chemotaxis	biological process	0.70041	25	11.2123	1
intercalated disc	cellular component	0.657744	25	11.1734	2
apolipoprotein A-I binding	molecular function	0.595044	33.3333	11.1496	1
protein lipidation	biological process	0.70041	25	11.1496	1
positive regulation of cAMP biosynthetic process	biological process	0.999841	3.44828	11.1496	1
juxtaparanode region of axon	cellular component	0.878706	14.2857	10.8685	1
positive regulation of synapse maturation	biological process	0.595044	33.3333	10.7926	1
extrinsic to plasma membrane	cellular component	0.973135	8.33333	10.6407	1
ribosome disassembly	biological process	0.595044	33.3333	10.5469	1
respiratory burst	biological process	0.823101	18.1818	10.265	2
cellular response to interferon-alpha	biological process	0.0566653	75	10.1866	3
positive regulation of interleukin-8 production	biological process	0.958459	11.7647	10.1033	2
regulation of mitotic spindle organization	biological process	0.167806	66.6667	10.0913	2
acetoacetic acid biosynthetic process	biological process	0.595044	33.3333	9.96253	1
ketone body biosynthetic process	biological process	0.778365	20	9.96253	1
cell-substrate junction	cellular component	0.278947	50	9.91595	2
myoblast cell fate commitment	biological process	0.595044	33.3333	9.87219	1
regulation of transcription from RNA polymerase II promoter in response to oxidative stress	biological process	0.778365	20	9.87219	1
positive regulation of mitochondrial depolarization	biological process	0.778365	20	9.8476	1
neutrophil chemotaxis	biological process	0.906037	15.7895	9.84025	3
superoxide anion generation	biological process	0.912876	14.2857	9.7055	2
cellular response to drug	biological process	0.889213	15.3846	9.66195	2
response to manganese ion	biological process	0.504689	30	9.63673	3
negative regulation of inclusion body assembly	biological process	0.595044	33.3333	9.57893	1
cytokinesis after mitosis	biological process	0.595044	33.3333	9.57375	1
nicotinamide-nucleotide adenylyltransferase activity	molecular function	0.595044	33.3333	9.57164	1
nicotinate-nucleotide adenylyltransferase activity	molecular function	0.595044	33.3333	9.57164	1
tapasin binding	molecular function	0.595044	33.3333	9.51421	1
peptide transporter activity	molecular function	0.70041	25	9.51421	1
peptide transport	biological process	0.778365	20	9.51421	1
detection of virus	biological process	0.167806	66.6667	9.47458	2
negative regulation of hormone secretion	biological process	0.823101	18.1818	9.40595	2
response to biotic stimulus	biological process	0.630892	25	9.38513	4
monocyte chemotaxis	biological process	0.58003	28.5714	9.29419	2
positive regulation of odontogenesis	biological process	0.595044	33.3333	9.27801	1
smooth muscle cell proliferation	biological process	0.595044	33.3333	9.27801	1
histamine secretion	biological process	0.70041	25	9.27801	1
artery smooth muscle contraction	biological process	0.778365	20	9.27801	1
vasoconstriction	biological process	0.910273	12.5	9.27801	1
mitotic metaphase	biological process	0.0181218	80	9.18735	4
defense response to protozoan	biological process	0.778144	20	9.11688	2
chromosome passenger complex	cellular component	0.0175985	100	9.06946	3
negative regulation of cytolysis	biological process	0.595044	33.3333	9.05566	1
myeloid cell homeostasis	biological process	0.70041	25	9.03865	1
positive regulation of CD4-positive, alpha-beta T cell differentiation	biological process	0.70041	25	9.03865	1
positive regulation of cell adhesion mediated by integrin	biological process	0.836038	16.6667	9.03865	1
positive regulation of Rac GTPase activity	biological process	0.985301	7.14286	9.03865	1
intramolecular transferase activity, phosphotransferases	molecular function	0.346889	37.5	9.03719	3
positive regulation of cell-cell adhesion mediated by integrin	biological process	0.595044	33.3333	8.92978	1
protein tag	molecular function	0.595044	33.3333	8.91614	1
neurexin family protein binding	molecular function	0.778144	20	8.87956	2
pancreatic ribonuclease activity	molecular function	0.697293	23.0769	8.87939	3
metabotropic glutamate receptor signaling pathway	biological process	0.70041	25	8.8749	1
bile acid binding	molecular function	0.778365	20	8.86819	1
phosphoglucomutase activity	molecular function	0.0802673	57.1429	8.83492	4
glucose 1-phosphate metabolic process	biological process	0.128292	50	8.83492	4
integral to lumenal side of endoplasmic reticulum membrane	cellular component	0.0044674	70	8.82142	7
regulation of glucocorticoid biosynthetic process	biological process	0.595044	33.3333	8.77841	1
regulation of steroid biosynthetic process	biological process	0.595044	33.3333	8.77841	1
regulation of steroid hormone biosynthetic process	biological process	0.595044	33.3333	8.77841	1
regulation of cortisol biosynthetic process	biological process	0.595044	33.3333	8.77841	1
regulation of lipid metabolic process	biological process	0.778365	20	8.77841	1
regulation of lipid biosynthetic process	biological process	0.778365	20	8.77841	1
proteasome assembly	biological process	0.70041	25	8.76767	1
mammary gland epithelial cell proliferation	biological process	0.18578	50	8.75744	3
cyclin binding	molecular function	0.823101	18.1818	8.75642	2
ovarian follicle rupture	biological process	0.595044	33.3333	8.75331	1
spindle midzone assembly involved in mitosis	biological process	0.0175985	100	8.7441	3
response to molecule of bacterial origin	biological process	0.128292	50	8.71565	4
T cell activation involved in immune response	biological process	0.114481	60	8.7117	3
positive regulation of interleukin-6 biosynthetic process	biological process	0.489997	33.3333	8.66392	2
axolemma	cellular component	0.950901	10	8.64913	1
smooth endoplasmic reticulum	cellular component	0.950901	10	8.64913	1
glucocorticoid receptor binding	molecular function	0.346889	37.5	8.62855	3
glycerophospholipid catabolic process	biological process	0.595044	33.3333	8.60504	1
platelet activating factor receptor activity	molecular function	0.595044	33.3333	8.60117	1
inorganic diphosphatase activity	molecular function	0.70041	25	8.59849	1
positive regulation of interferon-alpha production	biological process	0.0802673	57.1429	8.55658	4
peripheral nervous system axon regeneration	biological process	0.388592	40	8.53305	2
acetyl-CoA C-acetyltransferase activity	molecular function	0.167806	66.6667	8.53186	2
MHC class I receptor activity	molecular function	0.0132097	57.1429	8.49157	8
spindle pole centrosome	cellular component	0.114481	60	8.48589	3
TAP complex	cellular component	0.278947	50	8.48056	2
TAP1 binding	molecular function	0.278947	50	8.48056	2
TAP2 binding	molecular function	0.278947	50	8.48056	2
antigen processing and presentation of endogenous peptide antigen via MHC class I	biological process	0.489997	33.3333	8.48056	2
response to interleukin-4	biological process	0.836038	16.6667	8.46017	1
condensed chromosome, centromeric region	cellular component	0.00457618	100	8.43016	4
prostate gland growth	biological process	0.878706	14.2857	8.42121	1
positive regulation of telomerase activity	biological process	0.278947	50	8.40428	2
positive regulation of leukocyte chemotaxis	biological process	0.723453	22.2222	8.35765	2
positive regulation vascular endothelial growth factor production	biological process	0.179232	41.6667	8.33436	5
homocysteine metabolic process	biological process	0.70041	25	8.31222	1
social behavior	biological process	0.974973	12	8.28436	3
induction of positive chemotaxis	biological process	0.179232	41.6667	8.28118	5
tyrosine phosphorylation of STAT protein	biological process	0.70041	25	8.26679	1
response to transforming growth factor beta stimulus	biological process	0.70041	25	8.24569	1
regulation of vascular endothelial growth factor receptor signaling pathway	biological process	0.278947	50	8.24555	2
mature ribosome assembly	biological process	0.595044	33.3333	8.24499	1
NAPE-specific phospholipase D activity	molecular function	0.278947	50	8.24182	2
phospholipase D activity	molecular function	0.489997	33.3333	8.24182	2
alpha-L-fucosidase activity	molecular function	0.595044	33.3333	8.2395	1
positive regulation of dopamine metabolic process	biological process	0.595044	33.3333	8.2281	1
cobalamin metabolic process	biological process	0.167806	66.6667	8.22233	2
negative regulation of calcium ion transport	biological process	0.167806	66.6667	8.21165	2
post-chaperonin tubulin folding pathway	biological process	0.778365	20	8.18448	1
superoxide-generating NADPH oxidase activity	molecular function	0.950901	10	8.17084	1
negative regulation of interleukin-1 beta production	biological process	0.836038	16.6667	8.15182	1
response to reactive oxygen species	biological process	0.933625	11.1111	8.15182	1
galactose catabolic process	biological process	0.489997	33.3333	8.10223	2
type I interferon-mediated signaling pathway	biological process	4.6525e-07	55.3846	8.06442	36
smooth muscle contraction involved in micturition	biological process	0.595044	33.3333	8.06094	1
positive regulation of mitotic metaphase/anaphase transition	biological process	0.167806	66.6667	8.04106	2
epithelial cell proliferation involved in salivary gland morphogenesis	biological process	0.58003	28.5714	8.04101	2
cellular response to interferon-beta	biological process	0.70041	25	8.02765	1
positive regulation of smooth muscle contraction	biological process	0.697293	23.0769	8.01424	3
glycosaminoglycan catabolic process	biological process	0.18578	50	8.00573	3
response to peptidoglycan	biological process	0.388592	40	7.9591	2
response to L-ascorbic acid	biological process	0.00524012	75	7.92238	6
ovulation	biological process	0.0122607	66.6667	7.91596	6
MHC class I protein complex	cellular component	0.139305	37.037	7.90644	10
cellular response to fatty acid	biological process	0.70041	25	7.88899	1
regulation of sensory perception of pain	biological process	0.967725	11.1111	7.88414	2
opsonization	biological process	0.878706	14.2857	7.86225	1
positive regulation of stress-activated MAPK cascade	biological process	0.514173	28.5714	7.84757	4
gastric acid secretion	biological process	0.595044	33.3333	7.83306	1
ER to Golgi transport vesicle membrane	cellular component	0.190952	36.3636	7.7903	8
defense response to Gram-negative bacterium	biological process	0.931727	13.3333	7.7849	2
regulation of JAK-STAT cascade	biological process	0.278947	50	7.78036	2
calmodulin-dependent cyclic-nucleotide phosphodiesterase activity	molecular function	0.595044	33.3333	7.77147	1
regulation of neurotransmitter levels	biological process	0.70041	25	7.77147	1
cGMP catabolic process	biological process	0.70041	25	7.77147	1
positive regulation of exit from mitosis	biological process	0.278947	50	7.7606	2
hedgehog receptor activity	molecular function	0.950901	10	7.74845	1
clathrin coat of trans-Golgi network vesicle	cellular component	0.878706	14.2857	7.73294	1
negative regulation of chemokine biosynthetic process	biological process	0.167806	66.6667	7.72702	2
detection of abiotic stimulus	biological process	0.70041	25	7.70107	1
positive regulation of prostaglandin secretion	biological process	0.114481	60	7.6772	3
nuclear part	cellular component	0.58003	28.5714	7.67602	2
purine-rich negative regulatory element binding	molecular function	0.595044	33.3333	7.6672	1
translation repressor activity, nucleic acid binding	molecular function	0.778365	20	7.6672	1
positive regulation of intracellular protein kinase cascade	biological process	0.70041	25	7.66073	1
post-embryonic camera-type eye development	biological process	0.70041	25	7.66073	1
positive regulation of protein kinase C signaling cascade	biological process	0.778365	20	7.66073	1
positive regulation of CREB transcription factor activity	biological process	0.836038	16.6667	7.66073	1
eye photoreceptor cell development	biological process	0.985301	7.14286	7.66073	1
interleukin-6 receptor complex	cellular component	0.167806	66.6667	7.65815	2
interleukin-6-mediated signaling pathway	biological process	0.388592	40	7.65815	2
interleukin-6 receptor binding	molecular function	0.489997	33.3333	7.65815	2
negative regulation of interleukin-17 production	biological process	0.58003	28.5714	7.63991	2
muscle cell homeostasis	biological process	0.574812	26.6667	7.62275	4
positive regulation of prostaglandin biosynthetic process	biological process	0.388592	40	7.62244	2
positive regulation of synaptic transmission, glutamatergic	biological process	0.889213	15.3846	7.62153	2
adenine salvage	biological process	0.167806	66.6667	7.61788	2
negative regulation of cytokine secretion	biological process	0.778144	20	7.61769	2
myelin sheath	cellular component	0.931727	13.3333	7.61478	2
interleukin-1 beta secretion	biological process	0.0566653	75	7.60558	3
negative regulation of gluconeogenesis	biological process	0.18578	50	7.58845	3
kininogen binding	molecular function	0.167806	66.6667	7.57392	2
positive regulation of vasoconstriction	biological process	0.960608	13.0435	7.56366	3
alpha-2A adrenergic receptor binding	molecular function	0.778365	20	7.56218	1
immunoglobulin production in mucosal tissue	biological process	0.595044	33.3333	7.55354	1
beta-1,3-galactosyl-O-glycosyl-glycoprotein beta-1,6-N-acetylglucosaminyltransferase activity	molecular function	0.595044	33.3333	7.55354	1
N-acetyllactosaminide beta-1,6-N-acetylglucosaminyltransferase activity	molecular function	0.595044	33.3333	7.55354	1
positive regulation of vascular endothelial growth factor receptor signaling pathway	biological process	0.382826	33.3333	7.5524	4
extracellular matrix binding	molecular function	0.859687	16.6667	7.54826	2
condensed nuclear chromosome, centromeric region	cellular component	0.0122607	66.6667	7.54493	6
thrombospondin receptor activity	molecular function	0.0566653	75	7.54462	3
protein localization at cell surface	biological process	0.88433	16.6667	7.54252	3
glycogen biosynthetic process	biological process	0.574812	26.6667	7.54132	4
cellular chaperone-mediated protein complex assembly	biological process	0.167806	66.6667	7.52827	2
hydrogen peroxide biosynthetic process	biological process	0.18578	50	7.52707	3
positive regulation of neutrophil chemotaxis	biological process	0.514173	28.5714	7.49913	4
regulation of attachment of spindle microtubules to kinetochore	biological process	0.0181218	80	7.49032	4
regulation of chromosome segregation	biological process	0.167806	66.6667	7.48384	2
intracellular cholesterol transport	biological process	0.0566653	75	7.48375	3
skeletal muscle tissue growth	biological process	0.595044	33.3333	7.47041	1
neuron homeostasis	biological process	0.595044	33.3333	7.47041	1
neuroblast proliferation	biological process	0.889213	15.3846	7.46812	2
lamin binding	molecular function	0.264915	42.8571	7.46599	3
regulatory region DNA binding	molecular function	0.314962	36.3636	7.46454	4
extracellular-glycine-gated chloride channel activity	molecular function	0.70041	25	7.45601	1
startle response	biological process	0.778365	20	7.45601	1
regulation of embryonic development	biological process	0.933625	11.1111	7.41724	1
L-serine catabolic process	biological process	0.595044	33.3333	7.41259	1
glycine metabolic process	biological process	0.778365	20	7.41259	1
regulation of fatty acid biosynthetic process	biological process	0.489997	33.3333	7.40702	2
neuron projection terminus	cellular component	0.878706	14.2857	7.3937	1
hyaluronic acid binding	molecular function	0.998684	4.54545	7.39223	1
cardiac muscle fiber development	biological process	0.489997	33.3333	7.39148	2
negative regulation of lipid metabolic process	biological process	0.278947	50	7.38959	2
phospholipid transporter activity	molecular function	0.167806	66.6667	7.37932	2
phospholipid homeostasis	biological process	0.58003	28.5714	7.37932	2
ribosomal protein S6 kinase activity	molecular function	0.278947	50	7.37923	2
regulation of cytokine-mediated signaling pathway	biological process	0.0175985	100	7.36813	3
spindle microtubule	cellular component	0.00271316	51.7241	7.36527	15
ferric-chelate reductase activity	molecular function	0.278947	50	7.36357	2
macrophage chemotaxis	biological process	0.778144	20	7.35103	2
phospholipid translocation	biological process	0.167806	66.6667	7.3401	2
positive regulation of histone phosphorylation	biological process	0.114481	60	7.33344	3
positive regulation of transmission of nerve impulse	biological process	0.278947	50	7.33295	2
cortical actin cytoskeleton organization	biological process	0.449777	30.7692	7.33013	4
bone mineralization involved in bone maturation	biological process	0.595044	33.3333	7.33013	1
cardiac cell differentiation	biological process	0.778365	20	7.33013	1
positive regulation of vascular permeability	biological process	0.278947	50	7.32973	2
anagen	biological process	0.346889	37.5	7.32908	3
negative regulation of blood coagulation	biological process	0.778144	20	7.32871	2
plasma membrane long-chain fatty acid transport	biological process	0.595044	33.3333	7.32747	1
cGMP-mediated signaling	biological process	0.595044	33.3333	7.32747	1
cellular response to bacterial lipopeptide	biological process	0.595044	33.3333	7.32747	1
regulation of superoxide metabolic process	biological process	0.70041	25	7.32747	1
regulation of removal of superoxide radicals	biological process	0.70041	25	7.32747	1
positive regulation of macrophage cytokine production	biological process	0.70041	25	7.32747	1
phagocytosis, recognition	biological process	0.70041	25	7.32747	1
high-density lipoprotein particle binding	molecular function	0.70041	25	7.32747	1
response to stilbenoid	biological process	0.778365	20	7.32747	1
protein import into peroxisome membrane	biological process	0.70041	25	7.31455	1
regulation of DNA biosynthetic process	biological process	0.723453	22.2222	7.29825	2
positive regulation of megakaryocyte differentiation	biological process	0.167806	66.6667	7.28808	2
mitotic spindle	cellular component	0.0181218	80	7.28456	4
nuclear export	biological process	0.388592	40	7.27812	2
double-stranded RNA adenosine deaminase activity	molecular function	0.595044	33.3333	7.26328	1
base conversion or substitution editing	biological process	0.70041	25	7.26328	1
mRNA modification	biological process	0.836038	16.6667	7.26328	1
regulation of glucose import	biological process	0.778365	20	7.26315	1
interferon-gamma-mediated signaling pathway	biological process	0.000147863	47.0588	7.25896	32
antigen processing and presentation	biological process	0.0350881	39.1304	7.25507	18
HAUS complex	cellular component	0.657744	25	7.25082	2
centriole-centriole cohesion	biological process	0.167806	66.6667	7.25005	2
stem cell division	biological process	0.595044	33.3333	7.23835	1
flagellar membrane	cellular component	0.778365	20	7.22595	1
prostaglandin metabolic process	biological process	0.00953244	63.6364	7.2217	7
response to superoxide	biological process	0.278947	50	7.21328	2
alpha-beta T cell receptor complex	cellular component	0.595044	33.3333	7.20856	1
positive thymic T cell selection	biological process	0.836038	16.6667	7.20856	1
T cell receptor complex	cellular component	0.973135	8.33333	7.20856	1
protein import into mitochondrial outer membrane	biological process	0.0566653	75	7.20611	3
condensed nuclear chromosome outer kinetochore	cellular component	0.0175985	100	7.17934	3
anion transmembrane transporter activity	molecular function	0.889213	15.3846	7.168	2
negative regulation of phosphorylation	biological process	0.681957	23.5294	7.15609	4
sequestering of triglyceride	biological process	0.167806	66.6667	7.15122	2
positive regulation of calcidiol 1-monooxygenase activity	biological process	0.167806	66.6667	7.15122	2
peptide metabolic process	biological process	0.278947	50	7.15054	2
UDP-glucose:glycoprotein glucosyltransferase activity	molecular function	0.595044	33.3333	7.14098	1
prostaglandin biosynthetic process	biological process	0.574812	26.6667	7.13316	4
regulation of epithelial cell differentiation	biological process	0.489997	33.3333	7.13009	2
organic cation transport	biological process	0.504689	30	7.11945	3
cardiac left ventricle morphogenesis	biological process	0.836038	16.6667	7.11839	1
calcium activated cation channel activity	molecular function	0.70041	25	7.11477	1
protein palmitoylation	biological process	0.489997	33.3333	7.10038	2
fever generation	biological process	0.278947	50	7.08861	2
erythrocyte maturation	biological process	0.264915	42.8571	7.08271	3
cellular response to organic substance	biological process	0.18578	50	7.07277	3
telomeric DNA binding	molecular function	0.575837	27.2727	7.07099	3
hemidesmosome assembly	biological process	0.179232	41.6667	7.06299	5
hemoglobin complex	cellular component	0.859687	16.6667	7.04327	2
oxygen transporter activity	molecular function	0.889213	15.3846	7.04327	2
superoxide dismutase activity	molecular function	0.278947	50	7.04269	2
cellular response to interferon-gamma	biological process	0.179232	41.6667	7.03344	5
cyclin-dependent protein kinase activity	molecular function	0.962741	14.7059	7.02688	5
small GTPase binding	molecular function	0.778144	20	7.02546	2
positive regulation of mast cell chemotaxis	biological process	0.114481	60	7.00257	3
positive regulation of ubiquitin-protein ligase activity	biological process	0.18578	50	6.99407	3
gamma-catenin binding	molecular function	0.859687	16.6667	6.98889	2
sensory perception of sweet taste	biological process	0.70041	25	6.98388	1
sensory perception of umami taste	biological process	0.778365	20	6.98388	1
calcium ion transport into cytosol	biological process	0.963681	9.09091	6.98388	1
cytokine binding	molecular function	0.747235	21.4286	6.9793	3
regulation of G2/M transition of mitotic cell cycle	biological process	0.18578	50	6.9781	3
response to gamma radiation	biological process	0.293144	33.3333	6.97222	7
laminin-11 complex	cellular component	0.0175985	100	6.94666	3
vascular endothelial growth factor receptor 2 binding	molecular function	0.167806	66.6667	6.93897	2
response to steroid hormone stimulus	biological process	0.753005	21.7391	6.91291	5
metalloendopeptidase inhibitor activity	molecular function	0.504689	30	6.91149	3
mitotic spindle organization	biological process	0.00111032	66.6667	6.90673	10
organelle membrane	cellular component	0.264915	42.8571	6.9064	3
chromosome organization	biological process	0.09528	43.75	6.90443	7
positive regulation of granulocyte macrophage colony-stimulating factor production	biological process	0.388592	40	6.89512	2
translation initiation factor binding	molecular function	0.836038	16.6667	6.89076	1
nucleotide diphosphatase activity	molecular function	0.778365	20	6.88896	1
RNA export from nucleus	biological process	0.0566653	75	6.88446	3
T-helper 1 type immune response	biological process	0.346889	37.5	6.8801	3
positive regulation of chemokine production	biological process	0.514173	28.5714	6.86391	4
kinetochore assembly	biological process	0.0181218	80	6.86254	4
ribosomal small subunit binding	molecular function	0.70041	25	6.86156	1
ribosomal small subunit assembly	biological process	0.836038	16.6667	6.86156	1
cysteine-type endopeptidase inhibitor activity	molecular function	0.532484	26.9231	6.86094	7
antigen processing and presentation of peptide or polysaccharide antigen via MHC class II	biological process	0.0161211	52.9412	6.82831	9
MHC class II protein complex	cellular component	0.0249176	50	6.82831	9
lymphocyte proliferation	biological process	0.278947	50	6.81596	2
nucleoside kinase activity	molecular function	0.489997	33.3333	6.81252	2
negative regulation of acute inflammatory response	biological process	0.489997	33.3333	6.80588	2
response to bacterium	biological process	0.389353	30.4348	6.80211	7
cytokine-mediated signaling pathway	biological process	2.03555e-07	44.7205	6.79604	72
activation of adenylate cyclase activity	biological process	0.98013	11.5385	6.7907	3
receptor signaling protein serine/threonine kinase activity	molecular function	0.427759	33.3333	6.78824	3
muscle atrophy	biological process	0.0175985	100	6.78684	3
parturition	biological process	0.185149	44.4444	6.78575	4
xenobiotic catabolic process	biological process	0.70041	25	6.78542	1
endoplasmic reticulum chaperone complex	cellular component	0.167806	66.6667	6.77305	2
synapsis	biological process	0.278947	50	6.77208	2
negative regulation of lipid storage	biological process	0.0431809	66.6667	6.76992	4
peptide catabolic process	biological process	0.388592	40	6.76746	2
regulation of fatty acid metabolic process	biological process	0.278947	50	6.76541	2
condensin complex	cellular component	0.0181218	80	6.76307	4
positive regulation of programmed cell death	biological process	0.278947	50	6.76063	2
GABA receptor binding	molecular function	0.185149	44.4444	6.75096	4
negative regulation of survival gene product expression	biological process	0.346889	37.5	6.7505	3
positive regulation of protein export from nucleus	biological process	0.489997	33.3333	6.74992	2
oligopeptide-transporting ATPase activity	molecular function	0.278947	50	6.74398	2
GKAP/Homer scaffold activity	molecular function	0.278947	50	6.74391	2
serine-type carboxypeptidase activity	molecular function	0.00118978	100	6.72837	5
beta-glucuronidase activity	molecular function	0.595044	33.3333	6.72378	1
maltose alpha-glucosidase activity	molecular function	0.595044	33.3333	6.72027	1
alpha-glucosidase activity	molecular function	0.70041	25	6.72027	1
MHC class II receptor activity	molecular function	0.0904897	50	6.7169	5
acetyl-CoA carboxylase activity	molecular function	0.595044	33.3333	6.70643	1
cobalt ion transport	biological process	0.114481	60	6.70381	3
olfactory receptor binding	molecular function	0.595044	33.3333	6.7029	1
estrogen receptor activity	molecular function	0.58003	28.5714	6.68998	2
positive regulation of myeloid cell differentiation	biological process	0.595044	33.3333	6.68075	1
myoblast differentiation	biological process	0.973135	8.33333	6.68075	1
regulation of timing of cell differentiation	biological process	0.595044	33.3333	6.67032	1
beta-2-microglobulin binding	molecular function	0.595044	33.3333	6.66982	1
T cell selection	biological process	0.595044	33.3333	6.66982	1
cellular response to cAMP	biological process	0.574812	26.6667	6.6692	4
positive regulation of phagocytosis, engulfment	biological process	0.0175985	100	6.66854	3
negative regulation of viral genome replication	biological process	0.0340352	50	6.6645	8
regulation of sodium ion transport	biological process	0.823101	18.1818	6.6639	2
chromatin organization	biological process	0.247108	35	6.65808	7
intracellular transport of viral proteins in host cell	biological process	0.114481	60	6.65704	3
positive regulation of alpha-beta T cell proliferation	biological process	0.346889	37.5	6.65042	3
positive regulation of cell cycle cytokinesis	biological process	0.0122607	66.6667	6.63703	6
complement component C1q binding	molecular function	0.595044	33.3333	6.63494	1
mammary gland epithelial cell differentiation	biological process	0.346889	37.5	6.62946	3
paranode region of axon	cellular component	0.167806	66.6667	6.60893	2
oocyte maturation	biological process	0.00289725	64.2857	6.59973	9
nuclear envelope lumen	cellular component	0.278947	50	6.5936	2
alditol:NADP+ 1-oxidoreductase activity	molecular function	0.0566653	75	6.5868	3
ribosomal small subunit biogenesis	biological process	0.179232	41.6667	6.58531	5
positive regulation of estrogen receptor signaling pathway	biological process	0.114481	60	6.58083	3
neurotransmitter:sodium symporter activity	molecular function	0.995601	5.55556	6.57526	1
acetyl-CoA biosynthetic process	biological process	0.70041	25	6.56538	1
cellular response to lipoteichoic acid	biological process	0.489997	33.3333	6.561	2
cell cycle cytokinesis	biological process	0.128292	50	6.55709	4
double-stranded RNA binding	molecular function	0.141096	35.1351	6.5567	13
regulation of protein export from nucleus	biological process	0.595044	33.3333	6.55024	1
CTD phosphatase activity	molecular function	0.278947	50	6.54568	2
glucose import	biological process	0.70041	25	6.53773	1
platelet dense granule organization	biological process	0.58003	28.5714	6.5337	2
memory	biological process	0.578845	25.8065	6.52912	8
positive regulation of cholesterol storage	biological process	0.489997	33.3333	6.52378	2
interstitial matrix	cellular component	0.697293	23.0769	6.5215	3
positive regulation of interleukin-6 production	biological process	0.139305	37.037	6.51756	10
glucose binding	molecular function	0.346889	37.5	6.51659	3
mitotic metaphase plate congression	biological process	0.000175425	81.8182	6.51143	9
chromosome condensation	biological process	0.449777	30.7692	6.50864	4
protein refolding	biological process	0.264915	42.8571	6.50461	3
neuromuscular process controlling posture	biological process	0.388592	40	6.48642	2
positive regulation of nitric oxide biosynthetic process	biological process	0.0291394	44.4444	6.48483	12
purine ribonucleoside salvage	biological process	0.0566653	75	6.47979	3
leukocyte activation	biological process	0.778365	20	6.47889	1
exo-alpha-sialidase activity	molecular function	0.70041	25	6.47475	1
Cdc42 protein signal transduction	biological process	0.278947	50	6.44086	2
high-density lipoprotein particle assembly	biological process	0.388592	40	6.44086	2
cellular response to heat	biological process	0.747235	21.4286	6.43926	3
glial cell proliferation	biological process	0.595044	33.3333	6.43045	1
glial cell development	biological process	0.595044	33.3333	6.43045	1
neuroepithelial cell differentiation	biological process	0.595044	33.3333	6.43045	1
pro-B cell differentiation	biological process	0.70041	25	6.43045	1
cardiac right ventricle morphogenesis	biological process	0.70041	25	6.43045	1
noradrenergic neuron differentiation	biological process	0.70041	25	6.43045	1
spinal cord motor neuron differentiation	biological process	0.836038	16.6667	6.43045	1
nucleic acid binding transcription factor activity	molecular function	0.878706	14.2857	6.43045	1
transcription regulatory region sequence-specific DNA binding	molecular function	0.878706	14.2857	6.43045	1
delayed rectifier potassium channel activity	molecular function	0.973135	8.33333	6.42505	1
detection of lipopolysaccharide	biological process	0.595044	33.3333	6.42456	1
lipopolysaccharide receptor activity	molecular function	0.778365	20	6.42456	1
spindle organization	biological process	6.05661e-06	81.25	6.41555	13
neutrophil activation	biological process	0.657744	25	6.41268	2
diphosphoinositol-polyphosphate diphosphatase activity	molecular function	0.70041	25	6.41075	1
piRNA binding	molecular function	0.595044	33.3333	6.40467	1
attachment of spindle microtubules to kinetochore	biological process	0.00457618	100	6.39638	4
sensory perception of pain	biological process	0.618792	25	6.39009	8
cAMP-dependent protein kinase activity	molecular function	0.382826	33.3333	6.38855	4
response to hyperoxia	biological process	0.671994	23.8095	6.38845	5
branching involved in salivary gland morphogenesis	biological process	0.382826	33.3333	6.38658	4
modification-dependent protein catabolic process	biological process	0.0566653	75	6.37967	3
regulation of DNA binding	biological process	0.388592	40	6.37729	2
immunoglobulin mediated immune response	biological process	0.859687	16.6667	6.37691	2
phagocytosis, engulfment	biological process	0.58003	28.5714	6.37526	2
Schwann cell development	biological process	0.595044	33.3333	6.37208	1
negative regulation of cell-substrate adhesion	biological process	0.723453	22.2222	6.36689	2
regulation of I-kappaB kinase/NF-kappaB cascade	biological process	0.0802673	57.1429	6.36496	4
positive regulation of Rap GTPase activity	biological process	0.595044	33.3333	6.3587	1
Rap GTPase activator activity	molecular function	0.595044	33.3333	6.3587	1
guanyl-nucleotide exchange factor complex	cellular component	0.778365	20	6.3587	1
iron ion homeostasis	biological process	0.318124	33.3333	6.35562	6
surfactant homeostasis	biological process	0.504689	30	6.35537	3
negative regulation of cyclin-dependent protein kinase activity	biological process	0.171526	40	6.35505	6
kinetochore binding	molecular function	0.0566653	75	6.35271	3
mitotic chromosome condensation	biological process	0.0299851	53.8462	6.35227	7
protein modification by small protein conjugation	biological process	0.595044	33.3333	6.3519	1
negative regulation of cAMP biosynthetic process	biological process	0.427759	33.3333	6.34967	3
positive regulation of mitosis	biological process	0.314713	32	6.34693	8
protein tyrosine kinase activator activity	molecular function	0.0802673	57.1429	6.34511	4
positive regulation of protein tyrosine kinase activity	biological process	0.382826	33.3333	6.34511	4
negative regulation of membrane protein ectodomain proteolysis	biological process	0.0566653	75	6.33945	3
positive regulation of fever generation	biological process	0.0153661	71.4286	6.33903	5
G-quadruplex DNA binding	molecular function	0.595044	33.3333	6.33507	1
integral to nuclear inner membrane	cellular component	0.278947	50	6.33391	2
serine hydrolase activity	molecular function	0.595044	33.3333	6.32361	1
L-lactate dehydrogenase activity	molecular function	0.778365	20	6.32012	1
negative regulation of B cell activation	biological process	0.70041	25	6.31852	1
cobalt ion binding	molecular function	0.278947	50	6.31621	2
chemokine activity	molecular function	0.955587	16.6667	6.31451	8
costamere	cellular component	0.179232	41.6667	6.31253	5
3-chloroallyl aldehyde dehydrogenase activity	molecular function	0.836038	16.6667	6.30983	1
glucose 6-phosphate metabolic process	biological process	0.388592	40	6.3075	2
regulation of mitochondrial membrane potential	biological process	0.504689	30	6.30735	3
peptide antigen binding	molecular function	0.88433	16.6667	6.30613	3
response to fructose stimulus	biological process	0.346889	37.5	6.2944	3
crossover junction endodeoxyribonuclease activity	molecular function	0.70041	25	6.29282	1
cell migration involved in sprouting angiogenesis	biological process	0.346889	37.5	6.29178	3
positive regulation of microtubule polymerization	biological process	0.248256	40	6.28467	4
primary amine oxidase activity	molecular function	0.388592	40	6.28012	2
microtubule depolymerization	biological process	0.0566653	75	6.28009	3
Golgi cis cisterna	cellular component	0.167806	66.6667	6.2739	2
lamin filament	cellular component	0.114481	60	6.27216	3
methylation	biological process	0.232188	38.4615	6.27054	5
negative regulation of tyrosine phosphorylation of Stat5 protein	biological process	0.595044	33.3333	6.26767	1
norepinephrine metabolic process	biological process	0.0566653	75	6.26593	3
DNA ligase activity	molecular function	0.167806	66.6667	6.26152	2
DNA ligase (ATP) activity	molecular function	0.167806	66.6667	6.26152	2
cellular ketone body metabolic process	biological process	0.388592	40	6.26144	2
pentose-phosphate shunt, oxidative branch	biological process	0.167806	66.6667	6.25964	2
cobalamin transport	biological process	0.0566653	75	6.25768	3
regulation of primary metabolic process	biological process	0.574812	26.6667	6.25451	4
positive regulation of nitric-oxide synthase activity	biological process	0.950901	10	6.25257	1
K63-linked polyubiquitin binding	molecular function	0.278947	50	6.24623	2
retinoic acid metabolic process	biological process	0.889213	15.3846	6.24618	2
inner cell mass cell proliferation	biological process	0.58003	28.5714	6.24512	2
gap junction	cellular component	0.406572	31.25	6.24369	5
regulation of dopamine metabolic process	biological process	0.58003	28.5714	6.24343	2
cellular carbohydrate metabolic process	biological process	0.778144	20	6.2419	2
negative regulation of activated T cell proliferation	biological process	0.778365	20	6.24118	1
inclusion body	cellular component	0.58003	28.5714	6.23805	2
aldehyde dehydrogenase [NAD(P)+] activity	molecular function	0.489997	33.3333	6.23546	2
cyclin catabolic process	biological process	0.778365	20	6.2279	1
endonucleolytic cleavage in ITS1 to separate SSU-rRNA from 5.8S rRNA and LSU-rRNA from tricistronic rRNA transcript (SSU-rRNA, 5.8S rRNA, LSU-rRNA)	biological process	0.0566653	75	6.22742	3
defense response to Gram-positive bacterium	biological process	0.774457	21.4286	6.22683	6
arylesterase activity	molecular function	0.278947	50	6.22651	2
maternal process involved in parturition	biological process	0.278947	50	6.22411	2
positive regulation of macrophage derived foam cell differentiation	biological process	0.697293	23.0769	6.22299	3
testosterone 17-beta-dehydrogenase (NADP+) activity	molecular function	0.167806	66.6667	6.22137	2
nuclear cyclin-dependent protein kinase holoenzyme complex	cellular component	0.595044	33.3333	6.22042	1
alphav-beta3 integrin-vitronectin complex	cellular component	0.595044	33.3333	6.21722	1
regulation of blood pressure	biological process	0.782827	22.2222	6.21633	12
gamete generation	biological process	0.858247	17.6471	6.21113	3
maturation of SSU-rRNA from tricistronic rRNA transcript (SSU-rRNA, 5.8S rRNA, LSU-rRNA)	biological process	0.595044	33.3333	6.21019	1
positive regulation of ERK1 and ERK2 cascade	biological process	0.379731	28.5714	6.20544	16
protein-L-isoaspartate (D-aspartate) O-methyltransferase activity	molecular function	0.595044	33.3333	6.20481	1
activation of anaphase-promoting complex activity	biological process	0.114481	60	6.19711	3
DNA ligation involved in DNA repair	biological process	0.0431809	66.6667	6.19337	4
V(D)J recombination	biological process	0.128292	50	6.19337	4
spindle pole	cellular component	0.000549601	44	6.17903	33
positive regulation of reactive oxygen species metabolic process	biological process	0.247108	35	6.16573	7
ATP-dependent protein binding	molecular function	0.388592	40	6.16473	2
toxin binding	molecular function	0.128292	50	6.16471	4
acetyl-CoA metabolic process	biological process	0.836038	16.6667	6.16369	1
negative regulation of smooth muscle cell differentiation	biological process	0.388592	40	6.16249	2
embryonic eye morphogenesis	biological process	0.778365	20	6.16109	1
acrosomal matrix	cellular component	0.595044	33.3333	6.15657	1
sperm capacitation	biological process	0.70041	25	6.15657	1
endothelial cell activation	biological process	0.595044	33.3333	6.15628	1
central nervous system neuron development	biological process	0.889213	15.3846	6.15546	2
positive regulation of peptidyl-threonine phosphorylation	biological process	0.346889	37.5	6.15311	3
regulation of TOR signaling cascade	biological process	0.595044	33.3333	6.14979	1
Golgi vesicle transport	biological process	0.00168268	85.7143	6.14458	6
positive regulation of T-helper 2 cell differentiation	biological process	0.114481	60	6.14222	3
activation of protein kinase B activity	biological process	0.950901	10	6.14069	1
homeostatic process	biological process	0.950901	10	6.14069	1
regulation of inflammatory response	biological process	0.904958	16.6667	6.13661	4
protein-lysine 6-oxidase activity	molecular function	0.595044	33.3333	6.13269	1
oxidoreductase activity, acting on the CH-NH2 group of donors, oxygen as acceptor	molecular function	0.778365	20	6.13269	1
phosphatidylinositol-4,5-bisphosphate binding	molecular function	0.968558	12.5	6.13047	3
peptidyl-citrulline biosynthetic process from peptidyl-arginine	biological process	0.388592	40	6.12917	2
protein-arginine deiminase activity	molecular function	0.388592	40	6.12917	2
phototransduction, visible light	biological process	0.878706	14.2857	6.12522	1
regulation of epithelial cell proliferation	biological process	0.388592	40	6.12086	2
negative regulation of MAPKKK cascade	biological process	0.449777	30.7692	6.11886	4
cell fate specification	biological process	0.232188	38.4615	6.11215	5
positive regulation of cell migration involved in sprouting angiogenesis	biological process	0.114481	60	6.10781	3
cellular response to tumor necrosis factor	biological process	0.476481	28.5714	6.10489	6
nucleotide catabolic process	biological process	0.595044	33.3333	6.10363	1
activation of protein kinase activity	biological process	0.247108	35	6.09913	7
cellular response to lipopolysaccharide	biological process	0.302875	30.7692	6.09067	12
morphogenesis of embryonic epithelium	biological process	0.248256	40	6.08483	4
negative regulation of skeletal muscle tissue development	biological process	0.595044	33.3333	6.08139	1
positive regulation of organ growth	biological process	0.933625	11.1111	6.08139	1
leukotriene production involved in inflammatory response	biological process	0.388592	40	6.07776	2
cAMP-dependent protein kinase inhibitor activity	molecular function	0.0431809	66.6667	6.06536	4
'de novo' IMP biosynthetic process	biological process	0.0175985	100	6.06526	3
response to vitamin D	biological process	0.0942508	42.1053	6.06495	8
anaphase-promoting complex binding	molecular function	0.167806	66.6667	6.06331	2
isocitrate dehydrogenase (NAD+) activity	molecular function	0.595044	33.3333	6.06288	1
NADH metabolic process	biological process	0.878706	14.2857	6.06288	1
response to osmotic stress	biological process	0.889213	15.3846	6.05935	2
phagocytic cup	cellular component	0.131521	45.4545	6.05632	5
XY body	cellular component	0.878706	14.2857	6.05626	1
removal of superoxide radicals	biological process	0.427759	33.3333	6.05607	3
protein sulfation	biological process	0.778365	20	6.05435	1
regulation of immune response	biological process	1	9.81308	6.05248	21
response to abiotic stimulus	biological process	0.278947	50	6.04773	2
actin-dependent ATPase activity	molecular function	0.58003	28.5714	6.04358	2
acetylcholine binding	molecular function	0.823101	18.1818	6.03983	2
acetylcholine receptor activity	molecular function	0.889213	15.3846	6.03983	2
nicotinic acetylcholine-activated cation-selective channel activity	molecular function	0.946669	12.5	6.03983	2
nicotinic acetylcholine-gated receptor-channel complex	cellular component	0.946669	12.5	6.03983	2
protein secretion	biological process	0.790341	20	6.03646	3
JUN kinase binding	molecular function	0.58003	28.5714	6.0364	2
positive regulation of podosome assembly	biological process	0.167806	66.6667	6.03093	2
penile erection	biological process	0.388592	40	6.02954	2
regulation of determination of dorsal identity	biological process	0.595044	33.3333	6.02803	1
mRNA transcription from RNA polymerase II promoter	biological process	0.70041	25	6.02803	1
cellular response to cell-matrix adhesion	biological process	0.167806	66.6667	6.02485	2
mitotic cell cycle G2/M transition DNA damage checkpoint	biological process	0.0431809	66.6667	6.02192	4
rRNA (adenine-N6,N6-)-dimethyltransferase activity	molecular function	0.114481	60	6.02099	3
rRNA methyltransferase activity	molecular function	0.114481	60	6.02099	3
lens fiber cell development	biological process	0.836038	16.6667	6.01586	1
central nervous system myelination	biological process	0.933625	11.1111	6.01586	1
RNA polymerase II core promoter sequence-specific DNA binding	molecular function	0.489997	33.3333	6.01507	2
regulation of protein localization at cell surface	biological process	0.595044	33.3333	6.00945	1
laminin-10 complex	cellular component	0.0175985	100	6.00859	3
laminin-1 complex	cellular component	0.264915	42.8571	6.00859	3
positive regulation of T cell mediated cytotoxicity	biological process	0.723453	22.2222	6.0041	2
sister chromatid segregation	biological process	0.595044	33.3333	6.00309	1
regulation of MAPKKK cascade	biological process	0.0647254	50	5.99282	6
regulation of heart rate	biological process	0.504689	30	5.99039	3
ATP-dependent 5'-3' DNA helicase activity	molecular function	0.595044	33.3333	5.98643	1
early endosome to Golgi transport	biological process	0.388592	40	5.98581	2
establishment or maintenance of microtubule cytoskeleton polarity	biological process	0.0175985	100	5.9831	3
ubiquitin-protein ligase regulator activity	molecular function	0.0175985	100	5.983	3
regulation of MAP kinase activity	biological process	0.114481	60	5.983	3
glutamate decarboxylase activity	molecular function	0.595044	33.3333	5.98131	1
glutamate catabolic process	biological process	0.595044	33.3333	5.98131	1
pathway-restricted SMAD protein phosphorylation	biological process	0.382826	33.3333	5.97854	4
superoxide metabolic process	biological process	0.406572	31.25	5.97609	5
regulation of mitotic cell cycle	biological process	0.0521117	42.3077	5.97236	11
cytokine production	biological process	0.574812	26.6667	5.96901	4
maturation of LSU-rRNA from tricistronic rRNA transcript (SSU-rRNA, 5.8S rRNA, LSU-rRNA)	biological process	0.0175985	100	5.96474	3
PeBoW complex	cellular component	0.0175985	100	5.96474	3
endocardial cushion development	biological process	0.388592	40	5.96445	2
regulation of membrane potential	biological process	0.622096	25	5.96245	6
mitotic sister chromatid segregation	biological process	0.00289725	64.2857	5.95558	9
regulation of neuron apoptosis	biological process	0.278947	50	5.95361	2
drug transmembrane transporter activity	molecular function	0.0802673	57.1429	5.95219	4
azurophil granule	cellular component	0.388592	40	5.95122	2
positive regulation of transcription initiation from RNA polymerase II promoter	biological process	0.836038	16.6667	5.94807	1
regulation of protein import into nucleus, translocation	biological process	0.00457618	100	5.94399	4
caspase inhibitor activity	molecular function	0.0699918	44.4444	5.93376	8
lysosomal lumen	cellular component	0.0467604	50	5.93213	7
L-ornithine transmembrane transporter activity	molecular function	0.595044	33.3333	5.92739	1
hydrolase activity, acting on acid anhydrides	molecular function	0.217274	37.5	5.92595	6
embryo implantation	biological process	0.000157195	58.0645	5.92319	18
methyl indole-3-acetate esterase activity	molecular function	0.278947	50	5.92114	2
methyl salicylate esterase activity	molecular function	0.278947	50	5.92114	2
methyl jasmonate esterase activity	molecular function	0.278947	50	5.92114	2
M phase of mitotic cell cycle	biological process	2.98554e-22	73.6842	5.91581	70
negative regulation of endopeptidase activity	biological process	0.119938	33.3333	5.89967	21
cellular response to dexamethasone stimulus	biological process	0.128292	50	5.89857	4
RNA catabolic process	biological process	0.0073246	55.5556	5.89829	10
negative regulation of tumor necrosis factor-mediated signaling pathway	biological process	0.278947	50	5.89565	2
positive regulation of superoxide anion generation	biological process	0.278947	50	5.89565	2
long-term synaptic potentiation	biological process	0.859687	16.6667	5.89425	2
regulation of reactive oxygen species metabolic process	biological process	0.459007	28.125	5.89411	9
positive regulation of Notch signaling pathway	biological process	0.427759	33.3333	5.8884	3
carnitine shuttle	biological process	0.346889	37.5	5.88559	3
aldehyde dehydrogenase (NAD) activity	molecular function	0.185149	44.4444	5.88268	4
kinetochore	cellular component	5.93496e-09	64.1509	5.88248	34
calcium-independent cell-cell adhesion	biological process	0.985061	9.52381	5.88248	2
extracellular ligand-gated ion channel activity	molecular function	0.998713	10	5.87972	5
glycosaminoglycan binding	molecular function	0.203556	36.8421	5.87607	7
mitotic prometaphase	biological process	9.18965e-18	70.5882	5.87421	60
protein kinase activator activity	molecular function	0.449777	30.7692	5.87297	4
cell activation	biological process	0.0322426	62.5	5.86798	5
polysaccharide binding	molecular function	0.575837	27.2727	5.86745	3
regulation of myotube differentiation	biological process	0.114481	60	5.86233	3
alpha-beta T cell differentiation	biological process	0.58003	28.5714	5.86174	2
Ndc80 complex	cellular component	0.00457618	100	5.84768	4
glutathione metabolic process	biological process	0.000802062	58.3333	5.84478	14
negative regulation of keratinocyte differentiation	biological process	0.595044	33.3333	5.84409	1
female genitalia morphogenesis	biological process	0.595044	33.3333	5.84409	1
urinary bladder development	biological process	0.70041	25	5.84409	1
epithelial cell development	biological process	0.878706	14.2857	5.84409	1
tail morphogenesis	biological process	0.985301	7.14286	5.84409	1
peptidase inhibitor activity	molecular function	0.671952	24.4681	5.8435	23
negative regulation of insulin receptor signaling pathway	biological process	0.464931	29.4118	5.8427	5
condensed chromosome outer kinetochore	cellular component	0.00524012	75	5.84045	6
phospholipase binding	molecular function	0.723453	22.2222	5.83725	2
midgut development	biological process	0.314962	36.3636	5.83131	4
defense response	biological process	0.129132	32.8358	5.828	22
negative regulation of caspase activity	biological process	0.221289	31.9149	5.82794	15
phosphatase activator activity	molecular function	0.114481	60	5.82258	3
trans-1,2-dihydrobenzene-1,2-diol dehydrogenase activity	molecular function	0.0566653	75	5.81524	3
negative regulation of fat cell differentiation	biological process	0.112861	38.4615	5.80962	10
urea cycle	biological process	0.0904897	50	5.80773	5
aldo-keto reductase (NADP) activity	molecular function	0.0122607	66.6667	5.80448	6
response to ATP	biological process	0.179232	41.6667	5.80115	5
adenosylhomocysteinase activity	molecular function	0.167806	66.6667	5.79968	2
dihydropyrimidinase activity	molecular function	0.278947	50	5.79625	2
glutathione transferase activity	molecular function	0.229934	34.7826	5.79546	8
acute-phase response	biological process	0.268971	31.5789	5.79459	12
positive regulation of cytokine-mediated signaling pathway	biological process	0.70041	25	5.79453	1
positive regulation of T-helper 1 cell differentiation	biological process	0.70041	25	5.79453	1
T cell proliferation	biological process	0.933625	11.1111	5.79453	1
macroautophagy	biological process	0.18578	50	5.79191	3
cardiac ventricle formation	biological process	0.388592	40	5.78541	2
regulation of catalytic activity	biological process	0.171526	40	5.78449	6
AMP-activated protein kinase complex	cellular component	0.264915	42.8571	5.75863	3
AMP-activated protein kinase activity	molecular function	0.264915	42.8571	5.75863	3
condensed chromosome kinetochore	cellular component	9.93781e-11	65.5738	5.75723	40
regulation of metabolic process	biological process	0.575107	26.3158	5.75628	5
keratinization	biological process	0.904228	18.6047	5.75577	8
low-density lipoprotein particle clearance	biological process	0.18578	50	5.75314	3
C21-steroid hormone biosynthetic process	biological process	0.264915	42.8571	5.7526	3
scavenger receptor activity	molecular function	0.863889	20	5.7519	9
lysosomal transport	biological process	0.489997	33.3333	5.75154	2
nuclear hormone receptor binding	molecular function	0.657744	25	5.74905	2
endopeptidase inhibitor activity	molecular function	0.141096	35.1351	5.74866	13
protein-arginine N-methyltransferase activity	molecular function	0.278947	50	5.74866	2
protein-arginine omega-N asymmetric methyltransferase activity	molecular function	0.278947	50	5.74866	2
spindle assembly checkpoint	biological process	0.0175985	100	5.74828	3
protein O-linked glycosylation	biological process	0.155034	38.0952	5.7432	8
negative regulation of meiosis	biological process	0.595044	33.3333	5.73608	1
spongiotrophoblast differentiation	biological process	0.70041	25	5.73608	1
lung lobe morphogenesis	biological process	0.778365	20	5.73608	1
muscle organ morphogenesis	biological process	0.836038	16.6667	5.73608	1
snRNA binding	molecular function	0.778365	20	5.73341	1
protein insertion into mitochondrial membrane involved in induction of apoptosis	biological process	0.595044	33.3333	5.73249	1
positive regulation of protein oligomerization	biological process	0.595044	33.3333	5.73249	1
positive regulation of chemokine biosynthetic process	biological process	0.427759	33.3333	5.73215	3
alpha-1,3-mannosylglycoprotein 2-beta-N-acetylglucosaminyltransferase activity	molecular function	0.167806	66.6667	5.73125	2
cell-substrate junction assembly	biological process	0.595044	33.3333	5.73075	1
positive regulation of epidermal growth factor receptor signaling pathway	biological process	0.248256	40	5.72381	4
DNA clamp loader activity	molecular function	0.0181218	80	5.72249	4
ruffle membrane	cellular component	0.418715	28.2609	5.7219	13
DNA topological change	biological process	0.0572201	55.5556	5.71961	5
substrate-dependent cell migration	biological process	0.388592	40	5.71951	2
nucleotide-binding oligomerization domain containing 2 signaling pathway	biological process	0.278947	50	5.71893	2
stored secretory granule	cellular component	0.261802	30	5.71795	21
immune response	biological process	0.9996	19.7125	5.71756	96
positive regulation of interleukin-2 biosynthetic process	biological process	0.232188	38.4615	5.7164	5
decidualization	biological process	0.00423542	58.8235	5.71575	10
spermatid nucleus differentiation	biological process	0.489997	33.3333	5.71477	2
inositol metabolic process	biological process	0.595044	33.3333	5.7142	1
inositol trisphosphate 3-kinase activity	molecular function	0.878706	14.2857	5.7142	1
cholesterol homeostasis	biological process	0.52168	26.5306	5.71194	13
positive regulation of calcium ion transport	biological process	0.574812	26.6667	5.70971	4
nucleotide biosynthetic process	biological process	0.217274	37.5	5.70956	6
protein kinase inhibitor activity	molecular function	0.117862	39.1304	5.7068	9
amine metabolic process	biological process	0.18578	50	5.70648	3
DNA deamination	biological process	0.278947	50	5.70265	2
fucose metabolic process	biological process	0.346889	37.5	5.7009	3
endoplasmic reticulum calcium ion homeostasis	biological process	0.595044	33.3333	5.70052	1
protein maturation by protein folding	biological process	0.778365	20	5.70052	1
chromocenter	cellular component	0.0566653	75	5.7005	3
negative regulation of transport	biological process	0.278947	50	5.70046	2
chemoattractant activity	molecular function	0.00423542	58.8235	5.6983	10
apolipoprotein binding	molecular function	0.314962	36.3636	5.69784	4
nuclear pore organization	biological process	0.167806	66.6667	5.69759	2
cytolysis	biological process	0.804338	20	5.69285	4
misfolded protein binding	molecular function	0.0322426	62.5	5.69167	5
B cell receptor signaling pathway	biological process	0.671994	23.8095	5.69122	5
clathrin sculpted gamma-aminobutyric acid transport vesicle membrane	cellular component	0.657744	25	5.68881	2
L-serine metabolic process	biological process	0.388592	40	5.68851	2
arachidonic acid binding	molecular function	0.0566653	75	5.68709	3
myeloid leukocyte differentiation	biological process	0.595044	33.3333	5.6846	1
positive regulation of coagulation	biological process	0.70041	25	5.6846	1
locomotion	biological process	0.778365	20	5.6846	1
lipoxygenase pathway	biological process	0.595044	33.3333	5.68256	1
cytoplasmic sequestering of transcription factor	biological process	0.0322426	62.5	5.68009	5
nuclear envelope organization	biological process	0.778365	20	5.67598	1
Ran GTPase binding	molecular function	0.179232	41.6667	5.67333	5
pyruvate dehydrogenase complex	cellular component	0.388592	40	5.67293	2
negative regulation of glycogen biosynthetic process	biological process	0.167806	66.6667	5.66971	2
endothelial cell chemotaxis	biological process	0.58003	28.5714	5.66682	2
gap junction hemi-channel activity	molecular function	0.595044	33.3333	5.6596	1
negative regulation of retinoic acid receptor signaling pathway	biological process	0.657744	25	5.65621	2
defense response to virus	biological process	0.316152	30.2326	5.65533	13
traversing start control point of mitotic cell cycle	biological process	0.0431809	66.6667	5.65335	4
chaperonin-containing T-complex	cellular component	0.0181218	80	5.65276	4
negative regulation of cholesterol storage	biological process	0.0431809	66.6667	5.65014	4
I-kappaB/NF-kappaB complex	cellular component	0.595044	33.3333	5.64333	1
positive regulation of MAPKKK cascade	biological process	0.551812	26.087	5.64257	12
multicellular organismal aging	biological process	0.640174	25	5.64205	3
CenH3-containing nucleosome assembly at centromere	biological process	0.000225832	63.6364	5.64148	14
myeloid dendritic cell differentiation	biological process	0.00559222	83.3333	5.64004	5
purine nucleotide biosynthetic process	biological process	5.89398e-07	83.3333	5.6382	15
ribosome binding	molecular function	0.84497	19.2308	5.63466	5
transcriptionally active chromatin	cellular component	0.114481	60	5.634	3
sulfation	biological process	0.910273	12.5	5.63332	1
fibroblast migration	biological process	0.778365	20	5.62857	1
TRAIL binding	molecular function	0.70041	25	5.6253	1
basement membrane	cellular component	0.00723841	40	5.62206	28
transmembrane receptor protein tyrosine phosphatase activity	molecular function	0.266511	35.2941	5.62189	6
activation of NF-kappaB-inducing kinase activity	biological process	0.288786	35.7143	5.62048	5
negative regulation of fibroblast proliferation	biological process	0.0647254	50	5.61903	6
intracellular distribution of mitochondria	biological process	0.70041	25	5.61378	1
Ral guanyl-nucleotide exchange factor activity	molecular function	0.0431809	66.6667	5.61335	4
positive regulation of protein import into nucleus, translocation	biological process	0.346889	37.5	5.61207	3
purine base biosynthetic process	biological process	0.00118978	100	5.61069	5
actomyosin contractile ring	cellular component	0.278947	50	5.60803	2
negative regulation of epithelial cell migration	biological process	0.70041	25	5.608	1
MHC class I protein binding	molecular function	0.0177791	58.3333	5.60747	7
regulation of glycolysis	biological process	0.388592	40	5.60745	2
cellular response to glucose starvation	biological process	0.248256	40	5.60428	4
DNA primase activity	molecular function	0.278947	50	5.60393	2
DNA replication, synthesis of RNA primer	biological process	0.388592	40	5.60393	2
sarcoplasmic reticulum lumen	cellular component	0.70041	25	5.60058	1
cytoplasmic exosome (RNase complex)	cellular component	0.0566653	75	5.59821	3
regulation of anti-apoptosis	biological process	0.70041	25	5.59676	1
response to exogenous dsRNA	biological process	0.248256	40	5.59609	4
transcription elongation, DNA-dependent	biological process	0.167806	66.6667	5.59481	2
cellular amino acid biosynthetic process	biological process	0.252991	32.3529	5.5946	11
acetylglucosaminyltransferase activity	molecular function	0.504689	30	5.59033	3
cerebral cortex neuron differentiation	biological process	0.657744	25	5.59017	2
response to growth hormone stimulus	biological process	0.0904897	50	5.58773	5
extracellular vesicular exosome	cellular component	0.18578	50	5.58635	3
male germ cell nucleus	cellular component	0.232188	38.4615	5.58145	5
positive regulation of penile erection	biological process	0.778365	20	5.57908	1
regulation of vasodilation	biological process	0.878706	14.2857	5.57908	1
cellular response to exogenous dsRNA	biological process	0.836038	16.6667	5.57873	1
gene silencing	biological process	0.878706	14.2857	5.57847	1
acute inflammatory response	biological process	0.575837	27.2727	5.57846	3
glycosaminoglycan metabolic process	biological process	0.18578	50	5.57716	3
palmitoyltransferase activity	molecular function	0.18578	50	5.57558	3
endocardium formation	biological process	0.167806	66.6667	5.57504	2
lymphangiogenesis	biological process	0.657744	25	5.57504	2
spindle	cellular component	6.82775e-06	46.5347	5.57417	47
fibronectin binding	molecular function	0.163286	38.8889	5.56808	7
acylglycerol lipase activity	molecular function	0.264915	42.8571	5.56705	3
transforming growth factor beta receptor complex	cellular component	0.0175985	100	5.56598	3
response to morphine	biological process	0.293144	33.3333	5.56539	7
response to cholesterol	biological process	0.18578	50	5.56034	3
DNA unwinding involved in replication	biological process	0.0153661	71.4286	5.55837	5
G2 phase of mitotic cell cycle	biological process	0.0239505	60	5.55634	6
calcium-independent phospholipase A2 activity	molecular function	0.388592	40	5.55611	2
wound healing, spreading of epidermal cells	biological process	0.427759	33.3333	5.55522	3
negative regulation of nuclear mRNA splicing, via spliceosome	biological process	0.504689	30	5.55279	3
regulation of cyclin-dependent protein kinase activity	biological process	0.000588305	46.5517	5.55211	27
collagen biosynthetic process	biological process	0.778365	20	5.55187	1
kinesin complex	cellular component	0.0366358	47.3684	5.54942	9
midbody	cellular component	0.000157777	46.4789	5.54768	33
heart contraction	biological process	0.346889	37.5	5.54756	3
SOSS complex	cellular component	0.278947	50	5.53928	2
G2/M transition checkpoint	biological process	0.388592	40	5.53928	2
response to virus	biological process	0.00465088	36.1111	5.53862	52
positive regulation of peptidyl-serine phosphorylation	biological process	0.235015	33.3333	5.53611	10
regulation of viral genome replication	biological process	0.595044	33.3333	5.53405	1
negative regulation of ERK1 and ERK2 cascade	biological process	0.0499588	47.0588	5.52936	8
response to mechanical stimulus	biological process	0.0279894	40	5.52827	18
spindle assembly involved in mitosis	biological process	0.18578	50	5.52636	3
negative regulation of histone acetylation	biological process	0.778365	20	5.5244	1
enzyme activator activity	molecular function	0.548504	26.1905	5.52316	11
positive regulation of acute inflammatory response	biological process	0.128292	50	5.5221	4
ER overload response	biological process	0.346889	37.5	5.52074	3
proteasome binding	molecular function	0.128292	50	5.51778	4
positive regulation of interferon-gamma biosynthetic process	biological process	0.640174	25	5.5153	3
astrocyte cell migration	biological process	0.595044	33.3333	5.51255	1
uridine kinase activity	molecular function	0.70041	25	5.51201	1
MAPK import into nucleus	biological process	0.167806	66.6667	5.51072	2
adenylate kinase activity	molecular function	0.346889	37.5	5.50925	3
nucleoside metabolic process	biological process	0.09528	43.75	5.50827	7
positive regulation of cytokine secretion	biological process	0.0942508	42.1053	5.50793	8
iron ion transport	biological process	0.747235	21.4286	5.50587	3
antigen binding	molecular function	1	1.875	5.50403	3
peptide-methionine-(S)-S-oxide reductase activity	molecular function	0.18578	50	5.50097	3
peroxidase activity	molecular function	0.155034	38.0952	5.49955	8
carboxypeptidase activity	molecular function	0.389353	30.4348	5.49786	7
female meiosis	biological process	0.388592	40	5.49777	2
peptidyl-glutamic acid carboxylation	biological process	0.131521	45.4545	5.49604	5
lamellipodium assembly	biological process	0.967725	11.1111	5.4897	2
negative regulation of cell-cell adhesion	biological process	0.314962	36.3636	5.48454	4
dopamine biosynthetic process	biological process	0.657744	25	5.48399	2
MIS12/MIND type complex	cellular component	0.278947	50	5.48349	2
Nup107-160 complex	cellular component	0.000556607	80	5.48314	8
kinesin II complex	cellular component	0.167806	66.6667	5.48239	2
plus-end-directed vesicle transport along microtubule	biological process	0.278947	50	5.48239	2
purine nucleotide catabolic process	biological process	0.314962	36.3636	5.48201	4
mannose-6-phosphate isomerase activity	molecular function	0.595044	33.3333	5.48124	1
elevation of cytosolic calcium ion concentration involved in G-protein signaling coupled to IP3 second messenger	biological process	0.640174	25	5.47832	3
oxidoreductase activity, acting on the CH-CH group of donors, NAD or NADP as acceptor	molecular function	0.00559222	83.3333	5.4777	5
response to nutrient levels	biological process	0.079977	38.2353	5.47646	13
cytosolic small ribosomal subunit	cellular component	0.923463	17.1429	5.47435	6
rDNA heterochromatin	cellular component	0.0566653	75	5.47066	3
chromatin silencing complex	cellular component	0.18578	50	5.47066	3
positive regulation of B cell proliferation	biological process	0.875408	18.75	5.46721	6
regulation of S phase	biological process	0.0153661	71.4286	5.46556	5
hyalurononglucosaminidase activity	molecular function	0.489997	33.3333	5.46406	2
positive chemotaxis	biological process	0.00880949	52.381	5.46301	11
phosphoprotein binding	molecular function	0.935431	15.3846	5.46231	4
negative regulation of receptor biosynthetic process	biological process	0.595044	33.3333	5.45994	1
response to estradiol stimulus	biological process	0.0616322	33.6957	5.45797	31
sarcomere organization	biological process	0.912876	14.2857	5.45781	2
S-adenosylmethionine-dependent methyltransferase activity	molecular function	0.00559222	83.3333	5.45704	5
glucuronosyl-N-acetylglucosaminyl-proteoglycan 4-alpha-N-acetylglucosaminyltransferase activity	molecular function	0.167806	66.6667	5.45298	2
heparan sulfate proteoglycan biosynthetic process	biological process	0.489997	33.3333	5.45298	2
U2 snRNP	cellular component	0.167806	66.6667	5.45202	2
DNA topoisomerase (ATP-hydrolyzing) activity	molecular function	0.0566653	75	5.4492	3
growth hormone receptor signaling pathway	biological process	0.346889	37.5	5.44834	3
tRNA modification	biological process	0.0322426	62.5	5.44706	5
embryonic placenta development	biological process	0.371002	31.5789	5.44706	6
ISG15-protein conjugation	biological process	0.00559222	83.3333	5.445	5
nucleobase-containing compound kinase activity	molecular function	0.504689	30	5.44353	3
Golgi trans cisterna	cellular component	0.70041	25	5.4355	1
activation of pro-apoptotic gene products	biological process	0.15877	35.4839	5.43276	11
dopachrome isomerase activity	molecular function	0.595044	33.3333	5.43261	1
melanin biosynthetic process	biological process	0.878706	14.2857	5.43261	1
negative regulation of lipid catabolic process	biological process	0.449777	30.7692	5.43244	4
prostate gland epithelium morphogenesis	biological process	0.0802673	57.1429	5.43175	4
histone methyltransferase activity (H3-K9 specific)	molecular function	0.388592	40	5.42985	2
histone H3-K9 methylation	biological process	0.489997	33.3333	5.42985	2
musculoskeletal movement	biological process	0.489997	33.3333	5.42653	2
regulation of protein complex assembly	biological process	0.114481	60	5.42436	3
cell division	biological process	8.03504e-21	52.1583	5.4183	145
structure-specific DNA binding	molecular function	0.18578	50	5.41827	3
ubiquinone biosynthetic process	biological process	0.185149	44.4444	5.41784	4
male pronucleus	cellular component	0.00457618	100	5.41703	4
female pronucleus	cellular component	0.0181218	80	5.41703	4
negative regulation of phosphatidylinositol 3-kinase cascade	biological process	0.58003	28.5714	5.41662	2
regulation of protein metabolic process	biological process	0.504689	30	5.4132	3
ERK1 and ERK2 cascade	biological process	0.790341	20	5.4107	3
RNA polymerase II transcription corepressor activity	molecular function	0.489997	33.3333	5.40852	2
cobalamin binding	molecular function	0.0122607	66.6667	5.40795	6
response to selenium ion	biological process	0.0904897	50	5.40506	5
lipopolysaccharide receptor complex	cellular component	0.388592	40	5.40347	2
establishment or maintenance of cell polarity	biological process	0.923983	15	5.3994	3
cellular response to amino acid stimulus	biological process	0.288786	35.7143	5.39766	5
clathrin sculpted acetylcholine transport vesicle membrane	cellular component	0.595044	33.3333	5.39631	1
dense core granule	cellular component	0.70041	25	5.39631	1
chromaffin granule membrane	cellular component	0.70041	25	5.39631	1
clathrin sculpted monoamine transport vesicle membrane	cellular component	0.778365	20	5.39631	1
intracellular organelle	cellular component	0.878706	14.2857	5.39631	1
detection of calcium ion	biological process	0.933625	11.1111	5.39631	1
negative regulation of I-kappaB kinase/NF-kappaB cascade	biological process	0.697293	23.0769	5.39312	3
response to cadmium ion	biological process	0.247108	35	5.39283	7
histone acetyltransferase binding	molecular function	0.747235	21.4286	5.39208	3
cellular response to UV	biological process	0.171526	40	5.39101	6
cellular biosynthetic process	biological process	0.0566653	75	5.3908	3
negative regulation of interleukin-13 production	biological process	0.595044	33.3333	5.38841	1
paraxial mesoderm formation	biological process	0.595044	33.3333	5.38841	1
anatomical structure regression	biological process	0.595044	33.3333	5.38841	1
chorio-allantoic fusion	biological process	0.595044	33.3333	5.38841	1
negative regulation of interleukin-5 production	biological process	0.70041	25	5.38841	1
T cell receptor V(D)J recombination	biological process	0.70041	25	5.38841	1
cellular response to interleukin-4	biological process	0.70041	25	5.38841	1
negative regulation of interleukin-4 production	biological process	0.778365	20	5.38841	1
apoptosis involved in morphogenesis	biological process	0.778365	20	5.38841	1
forebrain neuron differentiation	biological process	0.836038	16.6667	5.38841	1
dentate gyrus development	biological process	0.910273	12.5	5.38841	1
hypothalamus development	biological process	0.973135	8.33333	5.38841	1
positive regulation of interferon-beta production	biological process	0.347416	33.3333	5.38673	5
translation release factor activity	molecular function	0.388592	40	5.38266	2
chromatin silencing at rDNA	biological process	0.0431809	66.6667	5.38224	4
response to light stimulus	biological process	0.858247	17.6471	5.38086	3
neural tube formation	biological process	0.778144	20	5.38039	2
negative regulation of heart induction by canonical Wnt receptor signaling pathway	biological process	0.595044	33.3333	5.37698	1
atrioventricular valve morphogenesis	biological process	0.595044	33.3333	5.37698	1
endothelial cell-cell adhesion	biological process	0.595044	33.3333	5.37698	1
RPTP-like protein binding	molecular function	0.70041	25	5.37698	1
positive regulation of protein import into nucleus	biological process	0.836038	16.6667	5.37698	1
alpha-catenin binding	molecular function	0.910273	12.5	5.37698	1
chromosome segregation	biological process	1.59768e-09	63.7931	5.37487	37
negative regulation of type I interferon production	biological process	0.0117251	46.6667	5.37117	14
establishment of mitotic spindle orientation	biological process	0.0122607	66.6667	5.36875	6
serotonin metabolic process	biological process	0.18578	50	5.36621	3
susceptibility to natural killer cell mediated cytotoxicity	biological process	0.595044	33.3333	5.36545	1
90S preribosome	cellular component	0.0566653	75	5.3625	3
histone methyltransferase activity	molecular function	0.00172985	77.7778	5.36092	7
blastocyst hatching	biological process	0.167806	66.6667	5.35863	2
Tat protein binding	molecular function	0.489997	33.3333	5.35863	2
positive regulation of catalytic activity	biological process	0.583846	25.5814	5.35736	11
ribonucleoside-diphosphate reductase activity	molecular function	0.167806	66.6667	5.35676	2
deoxyribonucleotide biosynthetic process	biological process	0.167806	66.6667	5.35676	2
male meiosis I	biological process	0.0412523	54.5455	5.3563	6
regulation of endocytosis	biological process	0.595044	33.3333	5.35434	1
regulation of vesicle-mediated transport	biological process	0.595044	33.3333	5.35434	1
negative regulation of low-density lipoprotein particle receptor biosynthetic process	biological process	0.595044	33.3333	5.35434	1
regulation of phagocytosis	biological process	0.595044	33.3333	5.35434	1
positive regulation of cell division	biological process	0.0846907	36.3636	5.35374	16
vesicular fraction	cellular component	0.657744	25	5.35266	2
ULK1-ATG13-FIP200 complex	cellular component	0.167806	66.6667	5.3521	2
chromosome, centromeric region	cellular component	1.33789e-06	56.1404	5.3505	32
positive regulation of interleukin-23 production	biological process	0.388592	40	5.35021	2
interleukin-1 receptor binding	molecular function	0.0412523	54.5455	5.34793	6
cytokinesis	biological process	0.00186817	45.283	5.34765	24
bone remodeling	biological process	0.185149	44.4444	5.34426	4
positive regulation of phosphoprotein phosphatase activity	biological process	0.595044	33.3333	5.34374	1
negative regulation of protein dephosphorylation	biological process	0.778365	20	5.34374	1
calcium channel complex	cellular component	0.910273	12.5	5.34374	1
eating behavior	biological process	0.99478	8	5.3379	2
DNA damage response, signal transduction by p53 class mediator resulting in induction of apoptosis	biological process	0.858247	17.6471	5.33775	3
positive regulation of protein ubiquitination involved in ubiquitin-dependent protein catabolic process	biological process	0.778365	20	5.33575	1
regulation of protein catabolic process	biological process	0.910273	12.5	5.33575	1
regulation of protein ubiquitination involved in ubiquitin-dependent protein catabolic process	biological process	0.910273	12.5	5.33575	1
histone demethylase activity (H3-dimethyl-K4 specific)	molecular function	0.70041	25	5.33488	1
histone H3-K4 demethylation	biological process	0.778365	20	5.33488	1
glycine transport	biological process	0.595044	33.3333	5.33485	1
response to pain	biological process	0.504689	30	5.33352	3
anion transport	biological process	0.640174	25	5.33171	3
response to cold	biological process	0.332733	31.0345	5.32947	9
MCM complex	cellular component	0.0122607	66.6667	5.32731	6
cholesterol transport	biological process	0.0299851	53.8462	5.3231	7
ferric iron binding	molecular function	0.859687	16.6667	5.32219	2
positive regulation of activated T cell proliferation	biological process	0.768559	21.0526	5.32165	4
negative regulation of Wnt receptor signaling pathway	biological process	0.459007	28.125	5.32097	9
negative regulation of MAP kinase activity	biological process	0.577349	25.9259	5.31953	7
histone kinase activity	molecular function	0.0566653	75	5.31853	3
Schmidt-Lanterman incisure	cellular component	0.595044	33.3333	5.31694	1
protein complex localization	biological process	0.0175985	100	5.31649	3
long-term memory	biological process	0.991959	6.25	5.31158	1
selenocysteine incorporation	biological process	0.778365	20	5.31052	1
pachytene	biological process	0.489997	33.3333	5.3097	2
synaptonemal complex assembly	biological process	0.657744	25	5.3097	2
nucleobase-containing compound metabolic process	biological process	0.00350384	41.4286	5.30957	29
positive regulation of viral genome replication	biological process	0.504689	30	5.30757	3
CUT catabolic process	biological process	0.0175985	100	5.30651	3
GDP-dissociation inhibitor activity	molecular function	0.595044	33.3333	5.30507	1
regulation of chondrocyte differentiation	biological process	0.278947	50	5.3037	2
serine-type endopeptidase inhibitor activity	molecular function	0.557979	25.8065	5.30326	24
procollagen-lysine 5-dioxygenase activity	molecular function	0.167806	66.6667	5.30268	2
cellular component organization	biological process	0.574812	26.6667	5.30045	4
endothelial cell differentiation	biological process	0.185149	44.4444	5.29513	4
genitalia development	biological process	0.388592	40	5.28931	2
retinoid X receptor binding	molecular function	0.0647254	50	5.28359	6
cellular response to dsRNA	biological process	0.70041	25	5.28268	1
protein localization to chromatin	biological process	0.167806	66.6667	5.28267	2
positive regulation of histone H3-K4 methylation	biological process	0.0431809	66.6667	5.28193	4
autophagic vacuole	cellular component	0.0132097	57.1429	5.27896	8
positive regulation of phosphorylation	biological process	0.485838	28	5.27813	7
anti-apoptosis	biological process	0.0469275	31.5	5.27743	63
DNA ligation	biological process	0.0431809	66.6667	5.2774	4
follicle-stimulating hormone signaling pathway	biological process	0.595044	33.3333	5.27656	1
release of cytochrome c from mitochondria	biological process	0.203556	36.8421	5.27639	7
ferroxidase activity	molecular function	0.70041	25	5.27347	1
carboxylic acid binding	molecular function	0.489997	33.3333	5.27091	2
embryonic hemopoiesis	biological process	0.185149	44.4444	5.2709	4
cerebellar granule cell differentiation	biological process	0.778365	20	5.26868	1
axon extension	biological process	0.836038	16.6667	5.26868	1
positive regulation of autophagy	biological process	0.910273	12.5	5.26868	1
laminin-1 binding	molecular function	0.657744	25	5.26532	2
isocitrate metabolic process	biological process	0.18578	50	5.26507	3
extracellular matrix	cellular component	0.0718752	31.5789	5.26478	48
blood coagulation, intrinsic pathway	biological process	0.521395	27.7778	5.26401	5
spindle midzone	cellular component	0.0412523	54.5455	5.26332	6
axon part	cellular component	0.575837	27.2727	5.26247	3
U4/U6 snRNP	cellular component	0.167806	66.6667	5.26141	2
negative regulation of stress-activated MAPK cascade	biological process	0.0181218	80	5.25864	4
3'-5'-exoribonuclease activity	molecular function	0.0044674	70	5.25858	7
DNA-dependent DNA replication initiation	biological process	0.00408659	54.5455	5.25666	12
complement activation	biological process	1	3.33333	5.25628	5
central element	cellular component	0.70041	25	5.2456	1
L-ascorbic acid binding	molecular function	0.293144	33.3333	5.24357	7
erythrocyte differentiation	biological process	0.704917	23.0769	5.2389	6
skeletal muscle contraction	biological process	0.823101	18.1818	5.23831	2
positive regulation of release of cytochrome c from mitochondria	biological process	0.0412523	54.5455	5.2362	6
prostanoid metabolic process	biological process	0.382826	33.3333	5.23563	4
cytokine activity	molecular function	0.901655	21.9512	5.235	36
negative regulation of protein kinase activity	biological process	0.112454	34.6939	5.23178	17
regulation of mitosis	biological process	0.000169214	73.3333	5.2253	11
stress granule	cellular component	0.521395	27.7778	5.22233	5
negative regulation of platelet activation	biological process	0.58003	28.5714	5.22125	2
cellular response to mechanical stimulus	biological process	0.39376	28.5714	5.21999	14
Z disc	cellular component	0.967975	16	5.21936	8
establishment of cell polarity	biological process	0.946669	12.5	5.21907	2
cellular senescence	biological process	0.131521	45.4545	5.21719	5
condensed nuclear chromosome	cellular component	0.0679051	40.7407	5.21696	11
regulation of action potential in neuron	biological process	0.575837	27.2727	5.21607	3
thioredoxin-disulfide reductase activity	molecular function	0.388592	40	5.21539	2
negative regulation of macrophage derived foam cell differentiation	biological process	0.0299851	53.8462	5.21512	7
transcription export complex	cellular component	0.000496872	87.5	5.21475	7
intronless viral mRNA export from host nucleus	biological process	0.000496872	87.5	5.21475	7
regulation of signal transduction	biological process	0.0219319	53.3333	5.21074	8
negative regulation of centrosome duplication	biological process	0.595044	33.3333	5.20923	1
purine nucleotide metabolic process	biological process	0.595044	33.3333	5.20664	1
positive regulation of neurogenesis	biological process	0.931727	13.3333	5.20463	2
autophagic vacuole membrane	cellular component	0.232188	38.4615	5.20395	5
T cell costimulation	biological process	0.256438	29.8701	5.20363	23
potassium channel regulator activity	molecular function	0.968558	12.5	5.20278	3
tight junction assembly	biological process	0.80426	20.6897	5.20155	6
response to electrical stimulus	biological process	0.155034	38.0952	5.19963	8
cleavage furrow	cellular component	0.0222505	43.75	5.19702	14
Roundabout binding	molecular function	0.70041	25	5.19684	1
ubiquitin-dependent SMAD protein catabolic process	biological process	0.778365	20	5.19684	1
Rac GTPase activator activity	molecular function	0.449777	30.7692	5.1951	4
vesicle	cellular component	0.214557	34.6154	5.19501	9
hemidesmosome	cellular component	0.128292	50	5.19478	4
blastocyst formation	biological process	0.264915	42.8571	5.19354	3
nucleoside-diphosphatase activity	molecular function	0.778365	20	5.19235	1
oxygen binding	molecular function	0.692141	23.5294	5.1871	8
response to amphetamine	biological process	0.80426	20.6897	5.18543	6
protein-DNA complex	cellular component	0.504689	30	5.18496	3
sodium-dependent multivitamin transmembrane transporter activity	molecular function	0.595044	33.3333	5.18431	1
maternal placenta development	biological process	0.70041	25	5.18405	1
antigen processing and presentation of peptide antigen via MHC class I	biological process	0.000102073	45.679	5.18073	37
granulosa cell differentiation	biological process	0.595044	33.3333	5.18032	1
cornified envelope	cellular component	0.714537	22.7273	5.18003	5
response to organophosphorus	biological process	0.0566653	75	5.17845	3
positive regulation of peptidyl-tyrosine phosphorylation	biological process	0.503366	26.6667	5.17796	16
drug transmembrane transport	biological process	0.114481	60	5.17693	3
synaptic vesicle docking involved in exocytosis	biological process	0.878706	14.2857	5.17567	1
positive regulation of metalloenzyme activity	biological process	0.167806	66.6667	5.17525	2
blood vessel remodeling	biological process	0.069289	41.6667	5.17344	10
reactive oxygen species metabolic process	biological process	0.858247	17.6471	5.1732	3
DNA topoisomerase type I activity	molecular function	0.278947	50	5.17226	2
DNA replication factor A complex	cellular component	0.264915	42.8571	5.16752	3
negative regulation of growth of symbiont in host	biological process	0.912876	14.2857	5.16684	2
response to organic nitrogen	biological process	0.0224428	42.8571	5.16404	15
keratinocyte development	biological process	0.595044	33.3333	5.16363	1
neuron fate determination	biological process	0.595044	33.3333	5.16363	1
establishment or maintenance of apical/basal cell polarity	biological process	0.70041	25	5.16363	1
regulation of filopodium assembly	biological process	0.778365	20	5.16363	1
thioesterase binding	molecular function	0.836038	16.6667	5.16363	1
pyridine nucleotide biosynthetic process	biological process	0.179232	41.6667	5.16228	5
cyclin-dependent protein kinase holoenzyme complex	cellular component	0.0572201	55.5556	5.16137	5
dystrophin-associated glycoprotein complex	cellular component	0.13031	42.8571	5.16	6
negative regulation of tumor necrosis factor biosynthetic process	biological process	0.70041	25	5.15793	1
response to organic cyclic compound	biological process	0.00820797	36.5217	5.15524	42
exon-exon junction complex	cellular component	0.0412523	54.5455	5.15178	6
insulin-like growth factor receptor binding	molecular function	0.514173	28.5714	5.15104	4
positive regulation of actin filament polymerization	biological process	0.938734	14.2857	5.15083	3
centrosome organization	biological process	0.464931	29.4118	5.15017	5
cardiac muscle cell differentiation	biological process	0.347416	33.3333	5.14953	5
U7 snRNP	cellular component	0.0802673	57.1429	5.14787	4
erythrocyte development	biological process	0.264915	42.8571	5.14702	3
regulation of cellular biosynthetic process	biological process	0.314962	36.3636	5.14599	4
regulation of cellular macromolecule biosynthetic process	biological process	0.314962	36.3636	5.14599	4
sulfate transport	biological process	0.747235	21.4286	5.14358	3
DNA metabolic process	biological process	0.235015	33.3333	5.14081	10
cardiac cell fate determination	biological process	0.595044	33.3333	5.14037	1
regulation of cellular metabolic process	biological process	0.337817	30	5.1397	12
ISG15 ligase activity	molecular function	0.0566653	75	5.13884	3
hemopoietic progenitor cell differentiation	biological process	0.427759	33.3333	5.1386	3
cilium part	cellular component	0.595044	33.3333	5.1383	1
voltage-gated sodium channel activity	molecular function	0.989128	6.66667	5.1383	1
phosphatase binding	molecular function	0.314962	36.3636	5.13784	4
lipopolysaccharide-mediated signaling pathway	biological process	0.0499588	47.0588	5.13598	8
blood vessel endothelial cell migration	biological process	0.346889	37.5	5.13239	3
intestinal absorption	biological process	0.778144	20	5.13161	2
positive regulation of transcription factor import into nucleus	biological process	0.489997	33.3333	5.13026	2
mitotic recombination	biological process	0.0431809	66.6667	5.13007	4
neuromuscular junction development	biological process	0.0684854	46.6667	5.12918	7
compact myelin	cellular component	0.0566653	75	5.12891	3
unmethylated CpG binding	molecular function	0.595044	33.3333	5.12775	1
histone methyltransferase activity (H4-K20 specific)	molecular function	0.167806	66.6667	5.12622	2
aging	biological process	0.011392	35.8974	5.12449	42
ATP transport	biological process	0.167806	66.6667	5.12187	2
response to wounding	biological process	0.367053	28.5714	5.1203	18
positive regulation of long-term neuronal synaptic plasticity	biological process	0.595044	33.3333	5.11818	1
type 1 fibroblast growth factor receptor binding	molecular function	0.778365	20	5.11818	1
nuclear centromeric heterochromatin	cellular component	0.0175985	100	5.11783	3
endocytic vesicle	cellular component	0.755834	22.2222	5.11576	8
neurotransmitter biosynthetic process	biological process	0.859687	16.6667	5.11282	2
phosphodiesterase I activity	molecular function	0.388592	40	5.11273	2
positive regulation of translation	biological process	0.0224428	42.8571	5.11006	15
phosphoric ester hydrolase activity	molecular function	0.910273	12.5	5.11001	1
actin filament polymerization	biological process	0.449777	30.7692	5.10952	4
muscle alpha-actinin binding	molecular function	0.489997	33.3333	5.1094	2
RNA helicase activity	molecular function	0.0904897	50	5.10729	5
cellular response to calcium ion	biological process	0.127005	41.1765	5.10621	7
negative regulation of nitric oxide biosynthetic process	biological process	0.58003	28.5714	5.10603	2
GMP biosynthetic process	biological process	0.167806	66.6667	5.10573	2
phosphatidylinositol-3,5-bisphosphate binding	molecular function	0.131521	45.4545	5.10244	5
negative regulation of protein import into nucleus	biological process	0.167806	66.6667	5.10054	2
positive regulation of protein autophosphorylation	biological process	0.0647254	50	5.10001	6
positive regulation of interleukin-12 biosynthetic process	biological process	0.489997	33.3333	5.09788	2
neuronal Cdc2-like kinase binding	molecular function	0.167806	66.6667	5.0972	2
aspartate-tRNA ligase activity	molecular function	0.595044	33.3333	5.09383	1
lipase activity	molecular function	0.278947	50	5.09335	2
carbonate dehydratase activity	molecular function	0.574812	26.6667	5.09315	4
ribonucleoprotein binding	molecular function	0.0467604	50	5.09094	7
microfilament motor activity	molecular function	0.790341	20	5.09036	3
microtubule motor activity	molecular function	0.0044184	40.5405	5.09011	30
interkinetic nuclear migration	biological process	0.278947	50	5.087	2
angiogenesis	biological process	0.250032	28.7671	5.08634	42
grooming behavior	biological process	0.778144	20	5.08584	2
mitosis	biological process	3.29076e-15	52.9412	5.08411	99
microtubule bundle formation	biological process	0.179232	41.6667	5.08398	5
nuclear-transcribed mRNA catabolic process, nonsense-mediated decay	biological process	0.188039	34.375	5.08168	11
cadherin binding	molecular function	0.527348	27.2727	5.08058	6
integrin complex	cellular component	0.0832605	38.7097	5.08015	12
enucleate erythrocyte differentiation	biological process	0.278947	50	5.0799	2
negative regulation of nitric-oxide synthase biosynthetic process	biological process	0.167806	66.6667	5.07916	2
Gram-positive bacterial cell surface binding	molecular function	0.388592	40	5.0785	2
Gram-negative bacterial cell surface binding	molecular function	0.489997	33.3333	5.0785	2
platelet alpha granule membrane	cellular component	0.58003	28.5714	5.07452	2
microtubule-based movement	biological process	0.00045959	41.8367	5.07411	41
basal lamina	cellular component	0.131521	45.4545	5.07198	5
nuclear outer membrane-endoplasmic reticulum membrane network	cellular component	0.595044	33.3333	5.06887	1
ATP-dependent 3'-5' DNA helicase activity	molecular function	0.278947	50	5.06877	2
DNA strand renaturation	biological process	0.278947	50	5.06877	2
DNA strand annealing activity	molecular function	0.278947	50	5.06877	2
retinoic acid receptor binding	molecular function	0.489997	33.3333	5.0659	2
cellular response to vascular endothelial growth factor stimulus	biological process	0.58003	28.5714	5.06527	2
DNA replication factor C complex	cellular component	0.00559222	83.3333	5.06489	5
negative regulation of interleukin-2 production	biological process	0.427759	33.3333	5.06125	3
negative regulation of histone H3-K9 methylation	biological process	0.0566653	75	5.05988	3
catabolic process	biological process	0.0175985	100	5.05851	3
chromosome	cellular component	7.01309e-09	41.9118	5.05842	114
microvillus membrane	cellular component	0.514173	28.5714	5.05596	4
neuronal signal transduction	biological process	0.595044	33.3333	5.05425	1
neurotransmitter receptor activity	molecular function	0.595044	33.3333	5.05425	1
brown fat cell differentiation	biological process	0.527348	27.2727	5.05166	6
regulation of protein stability	biological process	0.0118974	52.6316	5.0508	10
phosphatidylserine binding	molecular function	0.314962	36.3636	5.05021	4
regulation of protein localization	biological process	0.99478	8	5.04816	2
trophoblast giant cell differentiation	biological process	0.18578	50	5.04714	3
mitochondrial proton-transporting ATP synthase complex, coupling factor F(o)	cellular component	0.657744	25	5.04111	2
proton-transporting ATP synthase complex, coupling factor F(o)	cellular component	0.00559222	83.3333	5.04006	5
cellular response to glucocorticoid stimulus	biological process	0.13031	42.8571	5.03954	6
ribonucleoside monophosphate biosynthetic process	biological process	0.0566653	75	5.03613	3
centromeric DNA binding	molecular function	0.278947	50	5.03401	2
cell cycle	biological process	4.4412e-11	40.3756	5.03123	172
substrate adhesion-dependent cell spreading	biological process	0.00176407	61.1111	5.03094	11
response to toxin	biological process	0.620626	25	5.0271	16
sarcolemma	cellular component	0.959827	17.4603	5.0264	11
exit from mitosis	biological process	0.278947	50	5.02576	2
positive regulation of transcription from RNA polymerase II promoter during mitosis	biological process	0.595044	33.3333	5.02557	1
mitotic cell cycle	biological process	1.21372e-33	58.4967	5.02425	179
3',5'-cyclic-AMP phosphodiesterase activity	molecular function	0.131521	45.4545	5.02393	5
transforming growth factor beta binding	molecular function	0.000175425	81.8182	5.02363	9
alpha1-adrenergic receptor activity	molecular function	0.595044	33.3333	5.02232	1
adrenergic receptor activity	molecular function	0.878706	14.2857	5.02232	1
cullin deneddylation	biological process	0.00172985	77.7778	5.02231	7
ketone body catabolic process	biological process	0.0566653	75	5.02158	3
regulation of germinal center formation	biological process	0.278947	50	5.02152	2
response to interferon-gamma	biological process	0.247108	35	5.02136	7
fascia adherens	cellular component	0.575837	27.2727	5.02135	3
glycine transmembrane transporter activity	molecular function	0.114481	60	5.01835	3
glycosaminoglycan biosynthetic process	biological process	0.575837	27.2727	5.0174	3
DNA damage induced protein phosphorylation	biological process	0.388592	40	5.01433	2
replicative senescence	biological process	0.657744	25	5.01433	2
response to antibiotic	biological process	0.179355	36	5.01298	9
MyD88-independent toll-like receptor signaling pathway	biological process	0.319922	29.2308	5.0124	19
negative regulation of tumor necrosis factor production	biological process	0.753005	21.7391	5.01137	5
nitric-oxide synthase binding	molecular function	0.58003	28.5714	5.01052	2
negative regulation of JUN kinase activity	biological process	0.427759	33.3333	5.01015	3
polysome	cellular component	0.318124	33.3333	5.00547	6
lateral plasma membrane	cellular component	0.787454	20.8333	5.00481	5
inflammatory response	biological process	0.620604	25.3219	5.00326	59
negative regulation of protein refolding	biological process	0.595044	33.3333	5.00323	1
glycosphingolipid biosynthetic process	biological process	0.346889	37.5	5.00299	3
positive regulation of smooth muscle cell proliferation	biological process	0.118466	36.1111	5.00202	13
cellular aldehyde metabolic process	biological process	0.0177791	58.3333	5.00093	7
condensed chromosome	cellular component	0.00176407	61.1111	5.00007	11
nuclear RNA export factor complex	cellular component	0.595044	33.3333	4.99932	1
negative regulation of insulin-like growth factor receptor signaling pathway	biological process	0.778365	20	4.99932	1
cellular response to hydrogen peroxide	biological process	0.147005	37.5	4.99793	9
positive regulation of anti-apoptosis	biological process	0.302875	30.7692	4.99758	12
RAGE receptor binding	molecular function	0.264915	42.8571	4.99656	3
cellular ion homeostasis	biological process	0.388592	40	4.99635	2
floor plate development	biological process	0.595044	33.3333	4.99415	1
embryonic axis specification	biological process	0.836038	16.6667	4.99415	1
lateral element	cellular component	0.0181218	80	4.99405	4
ATP synthesis coupled proton transport	biological process	0.0340352	50	4.99384	8
phospholipid efflux	biological process	0.248256	40	4.99342	4
copper ion binding	molecular function	0.173612	32.2034	4.99337	19
cell-cell adhesion mediated by integrin	biological process	0.167806	66.6667	4.99163	2
thrombin receptor signaling pathway	biological process	0.264915	42.8571	4.99068	3
oogenesis	biological process	0.575107	26.3158	4.98961	5
tubulin binding	molecular function	0.117862	39.1304	4.98704	9
cellular response to gamma radiation	biological process	0.264915	42.8571	4.98599	3
NAD biosynthetic process	biological process	0.0239505	60	4.98561	6
proline-rich region binding	molecular function	0.0219319	53.3333	4.98514	8
regulation of fat cell differentiation	biological process	0.346889	37.5	4.98429	3
methenyltetrahydrofolate cyclohydrolase activity	molecular function	0.167806	66.6667	4.98236	2
core promoter proximal region sequence-specific DNA binding	molecular function	0.388592	40	4.98114	2
I-kappaB kinase/NF-kappaB cascade	biological process	0.467441	27.7778	4.9808	10
righting reflex	biological process	0.388592	40	4.97954	2
maintenance of DNA methylation	biological process	0.0175985	100	4.97943	3
pronucleus	cellular component	0.0431809	66.6667	4.97927	4
heterogeneous nuclear ribonucleoprotein complex	cellular component	0.000150466	70.5882	4.97789	12
glycine binding	molecular function	0.697293	23.0769	4.97392	3
peptidyl-arginine N-methylation	biological process	0.114481	60	4.97334	3
positive regulation of JAK-STAT cascade	biological process	0.347416	33.3333	4.97155	5
transition metal ion binding	molecular function	0.723453	22.2222	4.97052	2
insulin-like growth factor-activated receptor activity	molecular function	0.278947	50	4.97028	2
negative regulation of glucose import	biological process	0.0431809	66.6667	4.96983	4
neurotransmitter transport	biological process	0.993786	10.8108	4.96869	4
isotype switching	biological process	0.0945029	46.1538	4.96687	6
complement activation, classical pathway	biological process	1	5.88235	4.96461	9
O-fucosylpeptide 3-beta-N-acetylglucosaminyltransferase activity	molecular function	0.595044	33.3333	4.96393	1
positive regulation of gamma-delta T cell differentiation	biological process	0.264915	42.8571	4.96136	3
hemopoiesis	biological process	0.116817	33.9286	4.96075	19
response to lithium ion	biological process	0.778144	20	4.96043	2
L-serine biosynthetic process	biological process	0.70041	25	4.96005	1
negative regulation of defense response to virus by host	biological process	0.278947	50	4.95981	2
organ morphogenesis	biological process	0.0680458	33.0097	4.95975	34
rRNA transcription	biological process	0.0177791	58.3333	4.9596	7
histone pre-mRNA 3'end processing complex	cellular component	0.00559222	83.3333	4.95912	5
glutathione binding	molecular function	0.0322426	62.5	4.9588	5
estrogen receptor binding	molecular function	0.271398	33.3333	4.95814	8
platelet-derived growth factor receptor signaling pathway	biological process	0.155034	38.0952	4.95797	8
neuromuscular synaptic transmission	biological process	0.697293	23.0769	4.95789	3
mRNA stabilization	biological process	0.232188	38.4615	4.95632	5
perikaryon	cellular component	0.112268	35.8974	4.95606	14
D-amino acid catabolic process	biological process	0.167806	66.6667	4.95342	2
ionotropic glutamate receptor binding	molecular function	0.912876	14.2857	4.95306	2
spindle assembly	biological process	0.190952	36.3636	4.95299	8
response to muramyl dipeptide	biological process	0.264915	42.8571	4.95257	3
virus-infected cell apoptosis	biological process	0.167806	66.6667	4.95185	2
NADPH oxidase complex	cellular component	0.723453	22.2222	4.95159	2
sister chromatid cohesion	biological process	0.0904897	50	4.9509	5
viral genome transport in host cell	biological process	0.00457618	100	4.95034	4
regulation of cell cycle	biological process	1.62531e-05	52.6316	4.94774	30
cellular response to lithium ion	biological process	0.912876	14.2857	4.94619	2
prostaglandin-E synthase activity	molecular function	0.0175985	100	4.94032	3
regulation of acetyl-CoA biosynthetic process from pyruvate	biological process	0.640174	25	4.94001	3
embryonic heart tube development	biological process	0.574812	26.6667	4.94	4
ribose phosphate diphosphokinase activity	molecular function	0.114481	60	4.93924	3
positive regulation of nuclear mRNA splicing, via spliceosome	biological process	0.70041	25	4.93847	1
response to pH	biological process	0.514173	28.5714	4.9375	4
L-amino acid transmembrane transporter activity	molecular function	0.595044	33.3333	4.93608	1
toll-like receptor 3 signaling pathway	biological process	0.367053	28.5714	4.93395	18
organ regeneration	biological process	0.00584689	43.1373	4.93343	22
GABA-A receptor activity	molecular function	0.974982	10.5263	4.93146	2
regulation of fatty acid oxidation	biological process	0.521395	27.7778	4.92999	5
growth	biological process	0.500577	27.2727	4.92952	9
AMP binding	molecular function	0.0239505	60	4.92826	6
DNA helicase activity	molecular function	0.163286	38.8889	4.92813	7
clathrin sculpted glutamate transport vesicle membrane	cellular component	0.388592	40	4.92589	2
natural killer cell mediated cytotoxicity	biological process	0.0431809	66.6667	4.92549	4
cellular response to indole-3-methanol	biological process	0.388592	40	4.9252	2
response to lipopolysaccharide	biological process	0.0249193	34.1085	4.9234	44
regulation of striated muscle tissue development	biological process	0.114481	60	4.9224	3
response to caffeine	biological process	0.131521	45.4545	4.92197	5
protein homotetramerization	biological process	0.00277882	47.5	4.92118	19
cell maturation	biological process	0.660212	24.1379	4.91752	7
positive regulation of protein kinase activity	biological process	0.107838	37.931	4.91729	11
retinal metabolic process	biological process	0.264915	42.8571	4.91693	3
positive regulation of JUN kinase activity	biological process	0.768559	21.0526	4.91627	4
phagocytic vesicle	cellular component	0.0431809	66.6667	4.91565	4
JAK-STAT cascade	biological process	0.0389792	44	4.91512	11
low-density lipoprotein receptor activity	molecular function	0.504689	30	4.91381	3
oxidoreductase activity, acting on the aldehyde or oxo group of donors, NAD or NADP as acceptor	molecular function	0.574812	26.6667	4.91201	4
dUTP metabolic process	biological process	0.595044	33.3333	4.912	1
anterograde axon cargo transport	biological process	0.489997	33.3333	4.90203	2
acrosome reaction	biological process	0.889213	15.3846	4.90003	2
internal side of plasma membrane	cellular component	0.118466	36.1111	4.89941	13
regulation of phosphorylation	biological process	0.00557765	60	4.89935	9
forebrain radial glial cell differentiation	biological process	0.278947	50	4.89834	2
regulation of endothelial cell proliferation	biological process	0.595044	33.3333	4.89658	1
regulation of blood vessel endothelial cell migration	biological process	0.595044	33.3333	4.89658	1
positive regulation of defense response to virus by host	biological process	0.778144	20	4.8954	2
positive regulation of sequence-specific DNA binding transcription factor activity	biological process	0.00112303	45	4.89382	27
alpha DNA polymerase:primase complex	cellular component	0.114481	60	4.88952	3
ventricular cardiac muscle cell development	biological process	0.185149	44.4444	4.88947	4
chromatin remodeling complex	cellular component	0.00289725	64.2857	4.88942	9
ATPase activity, coupled to transmembrane movement of ions	molecular function	0.595044	33.3333	4.88875	1
regulation of synaptic transmission, glutamatergic	biological process	0.723453	22.2222	4.8849	2
positive regulation of T cell proliferation	biological process	0.205502	33.3333	4.88455	12
cholesterol binding	molecular function	0.293144	33.3333	4.88433	7
cholesterol efflux	biological process	0.0269808	47.619	4.88345	10
tRNA methylation	biological process	0.70041	25	4.88335	1
cytoplasmic microtubule	cellular component	0.107838	37.931	4.88256	11
growth hormone secretion	biological process	0.836038	16.6667	4.87962	1
RNA polymerase II core promoter sequence-specific DNA binding transcription factor activity	molecular function	0.114481	60	4.87841	3
humoral immune response	biological process	0.36159	29.7297	4.8761	11
GTP catabolic process	biological process	0.099755	30.9211	4.87394	47
peptidyl-serine phosphorylation	biological process	0.679341	24	4.87352	12
positive regulation of mitotic cell cycle	biological process	0.155034	38.0952	4.87322	8
regulation of transcription involved in G1/S phase of mitotic cell cycle	biological process	0.424099	30	4.87279	6
microtubule binding	molecular function	0.00447345	40.8451	4.87276	29
aromatic compound catabolic process	biological process	0.114481	60	4.87268	3
NF-kappaB-inducing kinase activity	molecular function	0.489997	33.3333	4.87262	2
positive regulation of histone acetylation	biological process	0.0177791	58.3333	4.86945	7
mammary gland alveolus development	biological process	0.575837	27.2727	4.86935	3
protein tetramerization	biological process	0.203556	36.8421	4.86893	7
response to gonadotropin stimulus	biological process	0.0431809	66.6667	4.86827	4
negative regulation of protein binding	biological process	0.00136167	60	4.86804	12
N-acetylgalactosaminyl-proteoglycan 3-beta-glucuronosyltransferase activity	molecular function	0.0566653	75	4.8679	3
fatty acid biosynthetic process	biological process	0.142319	33.3333	4.86774	18
glutamate uptake involved in synaptic transmission	biological process	0.595044	33.3333	4.86765	1
tumor necrosis factor receptor binding	molecular function	0.314713	32	4.86666	8
negative regulation of endothelial cell proliferation	biological process	0.0118974	52.6316	4.86265	10
negative regulation of sodium ion transport	biological process	0.114481	60	4.86262	3
cellular response to ionizing radiation	biological process	0.0499588	47.0588	4.86198	8
labyrinthine layer blood vessel development	biological process	0.449777	30.7692	4.85894	4
DNA strand elongation involved in DNA replication	biological process	3.15403e-09	77.4194	4.85838	24
asialoglycoprotein receptor activity	molecular function	0.595044	33.3333	4.85795	1
very-low-density lipoprotein particle receptor binding	molecular function	0.595044	33.3333	4.85795	1
receptor antagonist activity	molecular function	0.878706	14.2857	4.85795	1
cell migration	biological process	9.38199e-06	49.3506	4.85695	38
focal adhesion assembly	biological process	0.514173	28.5714	4.85686	4
G1 phase of mitotic cell cycle	biological process	0.0521117	42.3077	4.85659	11
NAD+ ADP-ribosyltransferase activity	molecular function	0.00744477	50	4.85228	13
folic acid metabolic process	biological process	0.346889	37.5	4.85219	3
protein kinase B signaling cascade	biological process	0.697293	23.0769	4.85119	3
negative regulation of cardiac muscle cell proliferation	biological process	0.278947	50	4.85095	2
poly(A) RNA binding	molecular function	0.0904897	50	4.85049	5
positive regulation of epidermal growth factor-activated receptor activity	biological process	0.657744	25	4.85039	2
positive regulation of calcium ion transport into cytosol	biological process	0.382826	33.3333	4.85008	4
reverse cholesterol transport	biological process	0.630892	25	4.84959	4
Golgi medial cisterna	cellular component	0.114481	60	4.84931	3
lipid storage	biological process	0.0299851	53.8462	4.84912	7
cellular response to hypoxia	biological process	0.149606	35.2941	4.8473	12
regulation of interferon-gamma-mediated signaling pathway	biological process	0.217274	37.5	4.84366	6
positive regulation by host of viral transcription	biological process	0.0572201	55.5556	4.84115	5
3',5'-cyclic-GMP phosphodiesterase activity	molecular function	0.723453	22.2222	4.83737	2
patterning of blood vessels	biological process	0.0521117	42.3077	4.8371	11
negative regulation of translation	biological process	0.359226	30.7692	4.83558	8
positive regulation of interferon-gamma production	biological process	0.532484	26.9231	4.83405	7
BMP signaling pathway involved in heart induction	biological process	0.167806	66.6667	4.83381	2
BMP receptor binding	molecular function	0.388592	40	4.83381	2
positive regulation of ossification	biological process	0.859687	16.6667	4.83381	2
regulation of GTPase activity	biological process	0.640174	25	4.83284	3
beta-amyloid metabolic process	biological process	0.489997	33.3333	4.82877	2
cell fate commitment	biological process	0.888965	17.8571	4.82735	5
transmembrane receptor protein serine/threonine kinase activity	molecular function	0.00953244	63.6364	4.82652	7
insulin-like growth factor receptor signaling pathway	biological process	0.232188	38.4615	4.82553	5
T cell homeostasis	biological process	0.0219319	53.3333	4.82479	8
growth factor activity	molecular function	0.710854	24.3902	4.82417	40
digestion	biological process	0.245836	30.9091	4.82228	17
response to metal ion	biological process	0.346889	37.5	4.8215	3
ADP binding	molecular function	0.229934	34.7826	4.82134	8
microtubule cytoskeleton	cellular component	0.0542932	35.2113	4.81866	25
morphogenesis of an epithelium	biological process	0.179232	41.6667	4.81804	5
cardiac epithelial to mesenchymal transition	biological process	0.58003	28.5714	4.81518	2
protein heterotetramerization	biological process	0.0802673	57.1429	4.81361	4
signalosome	cellular component	0.00413419	50	4.81283	15
3',5'-cyclic-nucleotide phosphodiesterase activity	molecular function	0.575107	26.3158	4.81156	5
astrocyte development	biological process	0.388592	40	4.81145	2
lysosomal membrane	cellular component	4.71443e-05	42.8571	4.80809	51
ER-associated protein catabolic process	biological process	0.000157195	58.0645	4.80739	18
positive regulation of hormone secretion	biological process	0.823101	18.1818	4.80623	2
cellular defense response	biological process	0.875589	20.339	4.80613	12
integrin-mediated signaling pathway	biological process	0.194213	31.3433	4.80608	21
caveola	cellular component	0.150902	33.3333	4.80548	17
spliceosomal complex	cellular component	4.91885e-05	47.3684	4.80503	36
protein homooligomerization	biological process	0.00643474	38.8235	4.80237	33
transcription factor TFIIIC complex	cellular component	0.18578	50	4.79997	3
5S class rRNA transcription from RNA polymerase III type 1 promoter	biological process	0.18578	50	4.79997	3
tRNA transcription from RNA polymerase III promoter	biological process	0.18578	50	4.79997	3
Toll signaling pathway	biological process	0.344746	28.5714	4.79872	22
sterol transport	biological process	0.388592	40	4.79857	2
pre-autophagosomal structure membrane	cellular component	0.0122607	66.6667	4.79764	6
complement activation, alternative pathway	biological process	0.449777	30.7692	4.79688	4
nucleocytoplasmic transport	biological process	0.00305892	54.1667	4.79663	13
plasma membrane part	cellular component	0.0181218	80	4.79661	4
exocytic vesicle	cellular component	0.0181218	80	4.79475	4
Hsp70 protein binding	molecular function	0.288786	35.7143	4.79437	5
positive regulation of synaptic transmission, dopaminergic	biological process	0.595044	33.3333	4.79328	1
mitochondrion degradation	biological process	0.595044	33.3333	4.79328	1
positive regulation of dopamine secretion	biological process	0.778365	20	4.79328	1
Rho protein signal transduction	biological process	0.68433	23.8095	4.793	10
purinergic nucleotide receptor activity, G-protein coupled	molecular function	0.98013	11.5385	4.79111	3
G2/M transition of mitotic cell cycle	biological process	9.96836e-09	51.3514	4.79038	57
eukaryotic initiation factor 4E binding	molecular function	0.778365	20	4.78948	1
positive regulation of fatty acid oxidation	biological process	0.278947	50	4.78915	2
transmembrane receptor protein tyrosine phosphatase signaling pathway	biological process	0.58003	28.5714	4.78886	2
GTP-dependent protein binding	molecular function	0.382826	33.3333	4.7837	4
low-density lipoprotein particle receptor binding	molecular function	0.747235	21.4286	4.78331	3
mannosyltransferase activity	molecular function	0.58003	28.5714	4.78322	2
apoptotic chromosome condensation	biological process	0.0175985	100	4.78281	3
nuclear mRNA surveillance	biological process	0.278947	50	4.77785	2
misfolded or incompletely synthesized protein catabolic process	biological process	0.70041	25	4.77573	1
positive regulation of endocytosis	biological process	0.382826	33.3333	4.77572	4
intra-S DNA damage checkpoint	biological process	0.388592	40	4.77525	2
small nuclear ribonucleoprotein complex	cellular component	0.0161211	52.9412	4.77459	9
sterol biosynthetic process	biological process	0.0153661	71.4286	4.77405	5
cell junction assembly	biological process	0.0995689	32.5843	4.77252	29
induction of apoptosis by intracellular signals	biological process	0.0702527	37.2093	4.77187	16
response to hydrogen peroxide	biological process	0.824243	20.9302	4.77084	9
P granule	cellular component	0.427759	33.3333	4.76987	3
ATP-dependent DNA helicase activity	molecular function	0.15877	35.4839	4.76983	11
ribonuclease activity	molecular function	0.0699918	44.4444	4.7698	8
T cell receptor signaling pathway	biological process	0.218215	30.2326	4.76199	26
positive regulation of release of sequestered calcium ion into cytosol	biological process	0.697293	23.0769	4.75807	3
zymogen activation	biological process	0.0566653	75	4.75705	3
cell chemotaxis	biological process	0.318124	33.3333	4.75691	6
ncRNA metabolic process	biological process	0.000225832	63.6364	4.75533	14
protein methylation	biological process	0.248256	40	4.75458	4
face development	biological process	0.18578	50	4.75336	3
NAD metabolic process	biological process	0.0239505	60	4.75036	6
regulation of metanephric nephron tubule epithelial cell differentiation	biological process	0.167806	66.6667	4.74972	2
positive regulation of mesenchymal to epithelial transition involved in metanephros morphogenesis	biological process	0.278947	50	4.74972	2
lysine catabolic process	biological process	0.00524012	75	4.74873	6
G2/M transition DNA damage checkpoint	biological process	0.0135324	50	4.74831	11
innate immune response	biological process	0.993111	20.936	4.74689	85
nuclear inner membrane	cellular component	0.00172023	53.5714	4.74597	15
B cell homeostasis	biological process	0.427759	33.3333	4.74507	3
gamma-tubulin ring complex	cellular component	0.58003	28.5714	4.74377	2
regulation of cell migration	biological process	0.541177	26.4706	4.74243	9
drug transport	biological process	0.114481	60	4.7421	3
nucleobase-containing compound interconversion	biological process	0.0073246	55.5556	4.74193	10
regulation of nucleocytoplasmic transport	biological process	0.114481	60	4.74103	3
fibril organization	biological process	0.264915	42.8571	4.73929	3
GTPase activating protein binding	molecular function	0.778365	20	4.73868	1
replication fork	cellular component	0.0412523	54.5455	4.73749	6
positive regulation of MAP kinase activity	biological process	0.704917	23.0769	4.73704	6
antiporter activity	molecular function	0.832827	20.5128	4.73359	8
cytoplasmic part	cellular component	0.163286	38.8889	4.73306	7
mitochondrion organization	biological process	0.00046831	57.1429	4.73102	16
endothelial cell migration	biological process	0.09528	43.75	4.73021	7
response to fatty acid	biological process	0.232188	38.4615	4.72932	5
laminin binding	molecular function	0.449777	30.7692	4.72904	4
trans-Golgi network transport vesicle	cellular component	0.0239505	60	4.72388	6
U4/U6 x U5 tri-snRNP complex	cellular component	0.278947	50	4.7236	2
provirus integration	biological process	0.346889	37.5	4.72222	3
initiation of viral infection	biological process	0.640174	25	4.72222	3
peptidyl-threonine phosphorylation	biological process	0.835477	19.0476	4.72158	4
regulation of phosphoprotein phosphatase activity	biological process	0.823101	18.1818	4.7197	2
response to X-ray	biological process	0.318124	33.3333	4.71868	6
retromer complex	cellular component	0.0566653	75	4.71754	3
one-carbon metabolic process	biological process	0.179355	36	4.71752	9
regulation of glucose transport	biological process	2.05764e-07	70.9677	4.71738	22
microtubule	cellular component	0.00475336	33.2103	4.71687	90
response to copper ion	biological process	0.0366358	47.3684	4.7166	9
cAMP catabolic process	biological process	0.248256	40	4.71654	4
central nervous system projection neuron axonogenesis	biological process	0.70041	25	4.7154	1
regulation of respiratory gaseous exchange	biological process	0.778365	20	4.7154	1
dopaminergic neuron differentiation	biological process	0.778365	20	4.7154	1
death	biological process	0.836038	16.6667	4.7154	1
histone deubiquitination	biological process	0.973135	8.33333	4.71469	1
neuron development	biological process	0.359226	30.7692	4.71271	8
response to amino acid stimulus	biological process	0.0218147	44.8276	4.71263	13
atrial septum primum morphogenesis	biological process	0.167806	66.6667	4.71205	2
kinesin binding	molecular function	0.931727	13.3333	4.71144	2
histone methylation	biological process	0.0183278	50	4.7114	10
aspartic-type endopeptidase activity	molecular function	0.999631	8.16327	4.7104	4
platelet alpha granule lumen	cellular component	0.138665	34.0426	4.70997	16
flagellar axoneme	cellular component	0.933625	11.1111	4.70991	1
sulfotransferase activity	molecular function	0.998034	9.52381	4.70948	4
exoribonuclease activity	molecular function	0.000556607	80	4.70795	8
plasma membrane enriched fraction	cellular component	0.489997	33.3333	4.7078	2
nuclear chromosome	cellular component	0.00744477	50	4.70717	13
Ras protein signal transduction	biological process	0.0262978	37.1429	4.70674	26
leukocyte migration	biological process	0.274298	28.972	4.70671	31
solute:hydrogen antiporter activity	molecular function	0.827137	18.75	4.70581	3
sodium ion binding	molecular function	0.595044	33.3333	4.70538	1
potassium ion binding	molecular function	0.910273	12.5	4.70538	1
nitric oxide mediated signal transduction	biological process	0.747235	21.4286	4.70503	3
fusion of sperm to egg plasma membrane	biological process	0.723453	22.2222	4.70479	2
GPI anchor binding	molecular function	0.836038	16.6667	4.70386	1
chromatin	cellular component	0.0016207	42.4658	4.70278	31
aromatase activity	molecular function	0.622096	25	4.70092	6
protein binding involved in protein folding	molecular function	0.595044	33.3333	4.70031	1
proteasome regulatory particle assembly	biological process	0.595044	33.3333	4.70031	1
proteasome regulatory particle, base subcomplex	cellular component	0.595044	33.3333	4.70031	1
NAD binding	molecular function	0.00955268	44.7368	4.69943	17
glycerol-3-phosphate dehydrogenase [NAD+] activity	molecular function	0.595044	33.3333	4.6993	1
glycerol-3-phosphate dehydrogenase complex	cellular component	0.595044	33.3333	4.6993	1
1-phosphatidylinositol-5-phosphate 4-kinase activity	molecular function	0.167806	66.6667	4.699	2
skin morphogenesis	biological process	0.489997	33.3333	4.69743	2
collagen catabolic process	biological process	0.293144	33.3333	4.69699	7
dynein binding	molecular function	0.427759	33.3333	4.69561	3
anchored to membrane	cellular component	0.951818	19.8276	4.69503	23
cellular response to oxygen levels	biological process	0.167806	66.6667	4.69498	2
endocrine pancreas development	biological process	0.949716	20	4.69452	24
DNA damage response, detection of DNA damage	biological process	0.0572201	55.5556	4.69418	5
positive regulation of focal adhesion assembly	biological process	0.264915	42.8571	4.69379	3
transcription initiation from mitochondrial promoter	biological process	0.167806	66.6667	4.69376	2
phosphatidylinositol-3-phosphate binding	molecular function	0.179232	41.6667	4.69373	5
tyrosine catabolic process	biological process	0.778365	20	4.69244	1
aromatic amino acid family metabolic process	biological process	0.933625	11.1111	4.69244	1
type I transforming growth factor beta receptor binding	molecular function	0.0802673	57.1429	4.69217	4
telencephalon development	biological process	0.790341	20	4.69196	3
deoxyribonuclease activity	molecular function	0.346889	37.5	4.69114	3
disulfide oxidoreductase activity	molecular function	0.595044	33.3333	4.69088	1
vacuole	cellular component	0.127005	41.1765	4.69087	7
negative regulation of plasminogen activation	biological process	0.167806	66.6667	4.68545	2
2-oxoglutarate metabolic process	biological process	0.0942508	42.1053	4.68494	8
cellular response to glucagon stimulus	biological process	0.755834	22.2222	4.68483	8
alternative nuclear mRNA splicing, via spliceosome	biological process	0.114481	60	4.68453	3
toll-like receptor 4 signaling pathway	biological process	0.234272	30.2632	4.68398	23
positive regulation of endopeptidase activity	biological process	0.595044	33.3333	4.68352	1
keratinocyte differentiation	biological process	0.112268	35.8974	4.6834	14
acetyl-CoA hydrolase activity	molecular function	0.167806	66.6667	4.68026	2
response to estrogen stimulus	biological process	0.126889	33.3333	4.67958	20
endoribonuclease activity	molecular function	0.489997	33.3333	4.67923	2
neutrophil homeostasis	biological process	0.595044	33.3333	4.67572	1
tricarboxylic acid cycle	biological process	0.000341385	60	4.67563	15
positive regulation of DNA replication	biological process	0.0620111	38.8889	4.67493	14
nitric oxide metabolic process	biological process	0.0412523	54.5455	4.67442	6
SWI/SNF complex	cellular component	0.0684854	46.6667	4.67349	7
meiotic cohesin complex	cellular component	0.489997	33.3333	4.66895	2
locomotory behavior	biological process	0.557894	25.9259	4.66889	14
GTPase activity	molecular function	0.0873416	30.0412	4.66875	73
response to tumor necrosis factor	biological process	0.665124	24	4.66722	6
visual learning	biological process	0.741365	22.2222	4.66623	6
neuromuscular junction	cellular component	0.65662	24.2424	4.66596	8
nucleoside diphosphate phosphorylation	biological process	0.388592	40	4.66549	2
cellular response to stress	biological process	0.723453	22.2222	4.66548	2
sex differentiation	biological process	0.359226	30.7692	4.66503	8
peptidyl-tyrosine dephosphorylation	biological process	0.00764236	41.3793	4.66318	24
pantetheine hydrolase activity	molecular function	0.0175985	100	4.66313	3
response to UV	biological process	0.0641496	39.3939	4.66105	13
definitive erythrocyte differentiation	biological process	0.595044	33.3333	4.66101	1
glial cell fate determination	biological process	0.595044	33.3333	4.66101	1
epidermis morphogenesis	biological process	0.836038	16.6667	4.66101	1
embryonic organ morphogenesis	biological process	0.878706	14.2857	4.66101	1
pyrimidine nucleoside salvage	biological process	0.0122607	66.6667	4.6607	6
cell-cell junction organization	biological process	0.529928	26.3158	4.66001	15
positive regulation of astrocyte differentiation	biological process	0.0153661	71.4286	4.6579	5
viral transcription	biological process	0.890796	20.7317	4.65564	17
inner ear receptor stereocilium organization	biological process	0.70041	25	4.65508	1
detection of mechanical stimulus involved in sensory perception of sound	biological process	0.778365	20	4.65508	1
translational termination	biological process	0.898101	20.6897	4.65291	18
telomere maintenance via semi-conservative replication	biological process	6.90182e-08	81.8182	4.65062	18
CRD-mediated mRNA stabilization	biological process	0.114481	60	4.65061	3
CRD-mediated mRNA stability complex	cellular component	0.114481	60	4.65061	3
glycosphingolipid metabolic process	biological process	0.346889	37.5	4.65001	3
succinate-CoA ligase (ADP-forming) activity	molecular function	0.167806	66.6667	4.64939	2
regulation of binding	biological process	0.388592	40	4.64939	2
induction of apoptosis by extracellular signals	biological process	0.057165	33.3333	4.64861	35
Notch binding	molecular function	0.778144	20	4.64859	2
keratinocyte proliferation	biological process	0.449777	30.7692	4.64768	4
alpha-mannosidase activity	molecular function	0.114481	60	4.64729	3
CAF-1 complex	cellular component	0.167806	66.6667	4.64593	2
chromatin assembly	biological process	0.278947	50	4.64593	2
chromatin assembly complex	cellular component	0.489997	33.3333	4.64593	2
dendrite cytoplasm	cellular component	0.382826	33.3333	4.64559	4
endonuclease activity	molecular function	0.0202201	37.3333	4.64552	28
chemotaxis	biological process	0.388682	27.5	4.64436	33
apoptotic cell clearance	biological process	0.000556607	80	4.64369	8
axonal fasciculation	biological process	0.889213	15.3846	4.64046	2
positive regulation of tyrosine phosphorylation of Stat3 protein	biological process	0.247108	35	4.63997	7
pre-autophagosomal structure	cellular component	0.278947	50	4.63885	2
reciprocal meiotic recombination	biological process	0.00610649	48.3871	4.63803	15
cell-cell junction	cellular component	0.272916	29.4118	4.6368	25
oligosaccharide biosynthetic process	biological process	0.963681	9.09091	4.63585	1
cell surface	cellular component	0.408881	26.7606	4.63489	76
regulation of signal transduction	biological process	0.252183	33.3333	4.63373	9
spliceosomal snRNP assembly	biological process	0.000141947	61.5385	4.63313	16
platelet degranulation	biological process	0.0660436	34.1772	4.63099	27
response to hypoxia	biological process	0.202043	29.0698	4.62794	50
core promoter sequence-specific DNA binding	molecular function	0.388592	40	4.62786	2
unfolded protein binding	molecular function	0.00462639	36.6412	4.62768	48
arachidonic acid metabolic process	biological process	0.346889	37.5	4.6257	3
extracellular region	cellular component	1	19.4656	4.62528	408
negative regulation of translational initiation in response to stress	biological process	0.278947	50	4.62474	2
NAD+ binding	molecular function	0.00364198	66.6667	4.62306	8
carnitine biosynthetic process	biological process	0.388592	40	4.61927	2
neurological system process	biological process	0.128292	50	4.61825	4
enzyme inhibitor activity	molecular function	0.00818268	48.2759	4.61806	14
double-strand break repair via homologous recombination	biological process	0.0222915	41.4634	4.61779	17
negative regulation of epithelial cell differentiation	biological process	0.167806	66.6667	4.61776	2
stress-activated MAPK cascade	biological process	0.402552	28.3019	4.61664	15
negative regulation of DNA replication	biological process	0.885374	17.3913	4.61613	4
gap junction channel activity	molecular function	0.778144	20	4.61588	2
miRNA binding	molecular function	0.910273	12.5	4.61556	1
transcription from mitochondrial promoter	biological process	0.128292	50	4.61546	4
filopodium membrane	cellular component	0.823101	18.1818	4.61525	2
positive regulation of interleukin-2 production	biological process	0.723453	22.2222	4.61269	2
mitochondrial ATP synthesis coupled proton transport	biological process	0.0219319	53.3333	4.61236	8
pentose-phosphate shunt	biological process	0.131521	45.4545	4.61224	5
mitochondrial proton-transporting ATP synthase complex	cellular component	0.0073246	55.5556	4.61082	10
cyclin-dependent protein kinase regulator activity	molecular function	0.00559222	83.3333	4.61071	5
hydrolase activity, acting on carbon-nitrogen (but not peptide) bonds	molecular function	0.382826	33.3333	4.6106	4
behavioral response to nicotine	biological process	0.878706	14.2857	4.60925	1
ligand-gated ion channel activity	molecular function	0.950901	10	4.60925	1
synaptic transmission, cholinergic	biological process	0.994052	5.88235	4.60925	1
serine-tRNA ligase activity	molecular function	0.70041	25	4.60852	1
seryl-tRNA aminoacylation	biological process	0.70041	25	4.60852	1
G1/S transition of mitotic cell cycle	biological process	5.4321e-11	51.773	4.60804	73
RNA polymerase II transcription coactivator activity	molecular function	0.58003	28.5714	4.60751	2
nonmotile primary cilium assembly	biological process	0.489997	33.3333	4.60746	2
retina homeostasis	biological process	0.657744	25	4.60746	2
translation release factor activity, codon specific	molecular function	0.595044	33.3333	4.60654	1
actin filament severing	biological process	0.0566653	75	4.60595	3
inner cell mass cell differentiation	biological process	0.595044	33.3333	4.60547	1
response to heat	biological process	0.221289	31.9149	4.6024	15
negative regulation of endothelial cell apoptosis	biological process	0.278947	50	4.60211	2
regulation of endothelial cell apoptosis	biological process	0.489997	33.3333	4.60211	2
regulation of cell death	biological process	0.967725	11.1111	4.60211	2
regulation of apoptosis	biological process	0.967725	11.1111	4.60211	2
regulation of programmed cell death	biological process	0.967725	11.1111	4.60211	2
secretion by cell	biological process	0.128292	50	4.60189	4
regulation of protein binding	biological process	0.504689	30	4.60175	3
cell-cell adhesion	biological process	0.138058	32.3944	4.60095	23
protein kinase binding	molecular function	0.00849272	33.8384	4.60078	67
positive regulation of gene expression	biological process	0.190767	30.8642	4.60061	25
tissue homeostasis	biological process	0.131521	45.4545	4.60048	5
osteoblast proliferation	biological process	0.388592	40	4.59953	2
anchored to plasma membrane	cellular component	0.985301	7.14286	4.59952	1
negative regulation of cell growth	biological process	0.20734	29.9065	4.59762	32
neuromuscular process controlling balance	biological process	0.309179	31.25	4.59661	10
regulation of mRNA stability	biological process	0.427759	33.3333	4.59614	3
negative regulation of cardiac muscle hypertrophy	biological process	0.489997	33.3333	4.5956	2
negative regulation of cell proliferation	biological process	7.81461e-08	39.557	4.59372	125
regulation of proteolysis	biological process	0.474915	27.5	4.59261	11
lysosome	cellular component	3.30433e-07	43.0108	4.59115	80
neural precursor cell proliferation	biological process	0.167806	66.6667	4.59102	2
Rab GTPase binding	molecular function	0.809576	21.0526	4.59042	8
positive regulation of protein ubiquitination	biological process	0.0170153	43.2432	4.58962	16
GDP binding	molecular function	0.577349	25.9259	4.58917	7
MAPKKK cascade	biological process	0.445692	27.907	4.58699	12
adherens junction organization	biological process	0.219543	33.3333	4.58691	11
helicase activity	molecular function	0.00025608	40	4.58526	54
viral infectious cycle	biological process	0.533639	26.087	4.58401	24
meiosis	biological process	0.00748138	40.625	4.58353	26
cytoplasmic sequestering of NF-kappaB	biological process	0.489997	33.3333	4.58322	2
NF-kappaB binding	molecular function	0.980649	10	4.58322	2
limb bud formation	biological process	0.346889	37.5	4.58144	3
nuclear chromosome, telomeric region	cellular component	0.88433	16.6667	4.57947	3
positive regulation of T cell activation	biological process	0.232188	38.4615	4.57565	5
response to oxidative stress	biological process	0.00854104	36.6071	4.57457	41
tissue regeneration	biological process	0.359226	30.7692	4.57447	8
LIM domain binding	molecular function	0.58003	28.5714	4.57437	2
regulation of cell differentiation	biological process	0.163286	38.8889	4.57386	7
positive regulation of innate immune response	biological process	0.232188	38.4615	4.57305	5
extracellular space	cellular component	0.863875	24.3871	4.57209	189
maternal process involved in female pregnancy	biological process	0.347416	33.3333	4.57165	5
clathrin coat of coated pit	cellular component	0.489997	33.3333	4.56797	2
ribosome biogenesis	biological process	0.0295302	43.3333	4.56744	13
apicolateral plasma membrane	cellular component	0.58003	28.5714	4.5658	2
lipoprotein transport	biological process	0.248256	40	4.56557	4
pyrimidine base catabolic process	biological process	0.346889	37.5	4.5655	3
autophagy	biological process	0.00584689	43.1373	4.56417	22
MDM2 binding	molecular function	0.278947	50	4.56348	2
positive regulation of membrane protein ectodomain proteolysis	biological process	0.0412523	54.5455	4.56118	6
regulation of DNA repair	biological process	0.114481	60	4.56089	3
negative regulation of stem cell differentiation	biological process	0.0566653	75	4.55999	3
neuronal stem cell maintenance	biological process	0.114481	60	4.55999	3
steroid metabolic process	biological process	0.602235	25.2874	4.55994	22
flagellum	cellular component	0.416868	29.0323	4.55973	9
regulation of S phase of mitotic cell cycle	biological process	0.0431809	66.6667	4.55807	4
cellular response to oxidative stress	biological process	0.00320908	57.8947	4.55763	11
peroxiredoxin activity	molecular function	0.114481	60	4.55737	3
telomere maintenance via recombination	biological process	2.15986e-08	82.6087	4.55692	19
structural molecule activity	molecular function	0.986548	20.4461	4.55686	55
U12-type spliceosomal complex	cellular component	0.00305892	54.1667	4.55629	13
brush border	cellular component	0.768559	21.0526	4.55551	4
chylomicron	cellular component	0.859687	16.6667	4.55546	2
hydrolase activity, hydrolyzing O-glycosyl compounds	molecular function	0.493729	27.5862	4.55351	8
positive regulation of tyrosine phosphorylation of Stat5 protein	biological process	0.790341	20	4.5534	3
positive regulation of cellular component movement	biological process	0.0945029	46.1538	4.55308	6
nuclear-transcribed mRNA catabolic process	biological process	0.18578	50	4.55265	3
negative regulation of gene expression	biological process	0.0671576	36.9565	4.55216	17
U6 snRNA binding	molecular function	0.114481	60	4.54967	3
cellular response to extracellular stimulus	biological process	0.217274	37.5	4.54961	6
spinal cord development	biological process	0.931727	13.3333	4.54707	2
tryptophan catabolic process to kynurenine	biological process	0.0802673	57.1429	4.54634	4
tryptophan catabolic process	biological process	0.314962	36.3636	4.54634	4
'de novo' posttranslational protein folding	biological process	0.00130025	50	4.54618	19
activation of caspase activity	biological process	0.000698611	44.2857	4.5424	31
single-stranded DNA binding	molecular function	3.6798e-06	54.2373	4.54209	32
vesicle organization	biological process	0.00559222	83.3333	4.54168	5
heparin binding	molecular function	0.267709	28.8	4.53994	36
endosome membrane	cellular component	0.0113382	35	4.53717	49
cochlea development	biological process	0.427759	33.3333	4.53697	3
DNA replication checkpoint	biological process	0.0802673	57.1429	4.53668	4
ruffle	cellular component	0.0542932	35.2113	4.53663	25
interspecies interaction between organisms	biological process	4.70928e-11	42.9487	4.53588	134
cholesterol biosynthetic process	biological process	0.0087687	46.875	4.5339	15
embryonic digestive tract development	biological process	0.0467604	50	4.53322	7
telomere maintenance via telomerase	biological process	0.823101	18.1818	4.53207	2
npBAF complex	cellular component	0.0412523	54.5455	4.53195	6
receptor agonist activity	molecular function	0.778365	20	4.52952	1
hormone binding	molecular function	0.625443	25	4.5294	5
cytoskeleton-dependent intracellular transport	biological process	0.388592	40	4.52841	2
negative regulation of DNA endoreduplication	biological process	0.114481	60	4.52522	3
depurination	biological process	0.167806	66.6667	4.52393	2
base-excision repair, AP site formation	biological process	0.657744	25	4.52393	2
single-stranded RNA binding	molecular function	0.424099	30	4.5232	6
negative regulation of extracellular matrix disassembly	biological process	0.595044	33.3333	4.51977	1
positive regulation of cytokine production	biological process	0.912876	14.2857	4.5189	2
viral receptor activity	molecular function	0.595044	33.3333	4.51837	1
activation-induced cell death of T cells	biological process	0.70041	25	4.51837	1
metallocarboxypeptidase activity	molecular function	0.485838	28	4.51818	7
striatum development	biological process	0.346889	37.5	4.51717	3
respiratory system process	biological process	0.489997	33.3333	4.51705	2
response to progesterone stimulus	biological process	0.665124	24	4.51601	6
cell-cell signaling	biological process	0.902474	22.5941	4.51499	54
cellular component movement	biological process	0.0895899	32.6316	4.51445	31
cell recognition	biological process	0.382826	33.3333	4.51443	4
bone mineralization	biological process	0.340834	31.8182	4.51293	7
ESC/E(Z) complex	cellular component	0.0122607	66.6667	4.51281	6
phototransduction	biological process	0.787454	20.8333	4.51057	5
negative regulation of T cell activation	biological process	0.185149	44.4444	4.51036	4
mRNA transport	biological process	1.91891e-05	51.6667	4.50988	31
membrane depolarization	biological process	0.625443	25	4.50944	5
negative regulation of macrophage differentiation	biological process	0.778365	20	4.50891	1
nucleotide-excision repair, DNA gap filling	biological process	0.000280808	65	4.50884	13
toll-like receptor 1 signaling pathway	biological process	0.238293	30.4348	4.50843	21
toll-like receptor 2 signaling pathway	biological process	0.238293	30.4348	4.50843	21
toll-like receptor signaling pathway	biological process	0.363154	28.3784	4.50843	21
glycogen catabolic process	biological process	0.163286	38.8889	4.5073	7
negative regulation of interferon-gamma production	biological process	0.575837	27.2727	4.50535	3
response to activity	biological process	0.537045	26.6667	4.50497	8
synaptic vesicle	cellular component	0.828087	21.7391	4.5041	15
oxidoreductase activity, acting on the aldehyde or oxo group of donors, disulfide as acceptor	molecular function	0.167806	66.6667	4.50375	2
lysosome organization	biological process	0.112268	35.8974	4.5033	14
MyD88-dependent toll-like receptor signaling pathway	biological process	0.247592	30.137	4.5027	22
germinal center formation	biological process	0.128292	50	4.502	4
xenobiotic metabolic process	biological process	0.803142	23.1884	4.50107	32
identical protein binding	molecular function	2.89729e-06	39.0625	4.50099	100
molybdenum ion binding	molecular function	0.278947	50	4.50043	2
Cajal body	cellular component	6.46039e-07	60.8696	4.50008	28
nuclear envelope	cellular component	2.88519e-09	53.3981	4.49963	55
extrinsic to external side of plasma membrane	cellular component	0.388592	40	4.49936	2
L-methionine salvage from methylthioadenosine	biological process	0.489997	33.3333	4.49917	2
glycogen metabolic process	biological process	0.714537	22.7273	4.49791	5
response to corticosterone stimulus	biological process	0.576052	26.087	4.49754	6
dendrite morphogenesis	biological process	0.768559	21.0526	4.4969	4
regulation of defense response to virus by virus	biological process	0.291748	32.1429	4.49675	9
cation transmembrane transporter activity	molecular function	0.371002	31.5789	4.49604	6
histone mRNA metabolic process	biological process	0.0647254	50	4.49577	6
ribonucleoprotein complex	cellular component	4.48319e-07	45.9259	4.49523	62
nucleosome assembly	biological process	0.106885	31.7757	4.49511	34
transforming growth factor beta-activated receptor activity	molecular function	0.00982868	56.25	4.49455	9
regulation of microtubule cytoskeleton organization	biological process	0.58003	28.5714	4.49404	2
oligodendrocyte development	biological process	0.0942508	42.1053	4.49257	8
regulation of transcription from RNA polymerase I promoter	biological process	0.0566653	75	4.49203	3
peroxisome membrane biogenesis	biological process	0.278947	50	4.49187	2
integral to peroxisomal membrane	cellular component	0.912876	14.2857	4.49187	2
platelet-derived growth factor receptor binding	molecular function	0.449777	30.7692	4.49021	4
response to zinc ion	biological process	0.0392162	42.8571	4.49004	12
serine-type peptidase activity	molecular function	0.759432	22.6415	4.48908	12
histone acetylation	biological process	0.476481	28.5714	4.4869	6
melanosome	cellular component	0.000978725	41.573	4.48505	37
rRNA binding	molecular function	0.0389792	44	4.48454	11
gastrulation	biological process	0.266511	35.2941	4.48204	6
secretion	biological process	0.0153661	71.4286	4.48057	5
oxidoreductase activity, acting on paired donors, with incorporation or reduction of molecular oxygen, 2-oxoglutarate as one donor, and incorporation of one atom each of oxygen into both donors	molecular function	0.537045	26.6667	4.48035	8
protein localization to kinetochore	biological process	0.00559222	83.3333	4.48018	5
cellular response to epidermal growth factor stimulus	biological process	0.18578	50	4.47723	3
positive regulation of erythrocyte differentiation	biological process	0.0684854	46.6667	4.47671	7
negative regulation of DNA recombination	biological process	0.0566653	75	4.4762	3
chromo shadow domain binding	molecular function	0.0431809	66.6667	4.47514	4
purine ribonucleoside monophosphate biosynthetic process	biological process	0.00176407	61.1111	4.47495	11
regulation of type I interferon-mediated signaling pathway	biological process	0.741365	22.2222	4.47167	6
post-embryonic development	biological process	0.908636	19.697	4.47163	13
regulation of cellular localization	biological process	0.504689	30	4.47077	3
regulation of exocytosis	biological process	0.288786	35.7143	4.47069	5
Golgi-associated vesicle	cellular component	0.0945029	46.1538	4.47012	6
detection of bacterium	biological process	0.723453	22.2222	4.46997	2
positive regulation of neuroblast proliferation	biological process	0.859687	16.6667	4.4696	2
clathrin binding	molecular function	0.248256	40	4.46895	4
pi-body	cellular component	0.388592	40	4.46869	2
chromatoid body	cellular component	0.723453	22.2222	4.46869	2
cell cycle checkpoint	biological process	6.15293e-13	55.814	4.46844	72
ethanol oxidation	biological process	0.575837	27.2727	4.46785	3
M/G1 transition of mitotic cell cycle	biological process	7.21404e-08	54.4304	4.46781	43
heat shock protein binding	molecular function	0.228496	30.7692	4.46647	20
positive regulation of nitric-oxide synthase biosynthetic process	biological process	0.657744	25	4.46582	2
intracellular transport	biological process	0.671994	23.8095	4.4623	5
cytoskeleton	cellular component	1.70749e-06	33.0961	4.46156	279
nuclear mRNA splicing, via spliceosome	biological process	9.62518e-12	50.6024	4.46117	84
S phase of mitotic cell cycle	biological process	7.12973e-13	58.0357	4.46116	65
specific granule	cellular component	0.248256	40	4.46009	4
nucleotide-binding oligomerization domain containing signaling pathway	biological process	0.314713	32	4.45801	8
fatty acid transporter activity	molecular function	0.595044	33.3333	4.45675	1
very long-chain fatty acid-CoA ligase activity	molecular function	0.595044	33.3333	4.45675	1
cardiolipin biosynthetic process	biological process	0.595044	33.3333	4.45675	1
adiponectin-mediated signaling pathway	biological process	0.70041	25	4.45675	1
coenzyme binding	molecular function	0.155034	38.0952	4.45565	8
purine-containing compound salvage	biological process	0.640174	25	4.45394	3
heparan sulfate proteoglycan biosynthetic process, polysaccharide chain biosynthetic process	biological process	0.0566653	75	4.45315	3
protein transmembrane transporter activity	molecular function	0.18578	50	4.45244	3
mitochondrial outer membrane translocase complex	cellular component	0.264915	42.8571	4.45244	3
response to drug	biological process	0.000605145	34.4156	4.45237	106
negative regulation of translational initiation	biological process	0.314962	36.3636	4.45223	4
neuron projection development	biological process	0.310562	29.5082	4.45177	18
enhancer binding	molecular function	0.0566653	75	4.45135	3
positive regulation of DNA binding	biological process	0.00557765	60	4.45012	9
cellular calcium ion homeostasis	biological process	0.908283	19.2982	4.44938	11
focal adhesion	cellular component	0.130824	31.1927	4.44902	34
germ cell migration	biological process	0.0802673	57.1429	4.44763	4
mannose metabolic process	biological process	0.0572201	55.5556	4.44705	5
copper ion homeostasis	biological process	0.167806	66.6667	4.44692	2
peptide binding	molecular function	0.0171056	42.5	4.44632	17
Rho GDP-dissociation inhibitor activity	molecular function	0.595044	33.3333	4.44532	1
DNA N-glycosylase activity	molecular function	0.70041	25	4.44283	1
receptor tyrosine kinase binding	molecular function	0.521395	27.7778	4.44055	5
protein targeting to peroxisome	biological process	0.128292	50	4.43987	4
cell projection	cellular component	0.54986	25.8503	4.4394	38
DNA-dependent DNA replication	biological process	0.0249176	50	4.43808	9
protein binding, bridging	molecular function	0.328158	29.7872	4.43792	14
positive regulation of JNK cascade	biological process	0.221343	32.5	4.4378	13
phosphatidylinositol N-acetylglucosaminyltransferase activity	molecular function	0.388592	40	4.43755	2
paraspeckles	cellular component	0.00559222	83.3333	4.43724	5
response to glucocorticoid stimulus	biological process	0.00990811	38.0952	4.43452	32
response to starvation	biological process	0.200669	34.4828	4.43377	10
spermatogenesis	biological process	0.99082	20.4545	4.43273	63
mRNA export from nucleus	biological process	0.00346662	43.1034	4.43241	25
piRNA metabolic process	biological process	0.427759	33.3333	4.4323	3
aggresome	cellular component	0.827137	18.75	4.43227	3
inositol 1,3,4,5 tetrakisphosphate binding	molecular function	0.167806	66.6667	4.43189	2
ciliary rootlet	cellular component	0.346889	37.5	4.43118	3
DNA-methyltransferase activity	molecular function	0.0175985	100	4.4299	3
response to insulin stimulus	biological process	0.647974	24.5902	4.42954	15
biosynthetic process	biological process	0.162539	32.7273	4.42919	18
growth cone	cellular component	0.595786	25.3521	4.42889	18
magnesium ion binding	molecular function	0.00865641	34.2697	4.42787	61
phosphoric diester hydrolase activity	molecular function	0.332733	31.0345	4.42614	9
protein oligomerization	biological process	0.0157038	46.4286	4.42602	13
transcription from RNA polymerase II promoter	biological process	5.75528e-06	37.8007	4.42586	110
vasculogenesis	biological process	0.00427168	44.6809	4.42475	21
negative regulation of fatty acid biosynthetic process	biological process	0.0322426	62.5	4.42263	5
mitogen-activated protein kinase kinase binding	molecular function	0.427759	33.3333	4.42246	3
blood coagulation	biological process	0.00811101	31.0722	4.41977	142
manganese ion binding	molecular function	0.653963	24.3243	4.41853	9
pantothenate metabolic process	biological process	0.0412523	54.5455	4.41594	6
large ribosomal subunit	cellular component	0.0299851	53.8462	4.41583	7
steroid catabolic process	biological process	0.278947	50	4.41545	2
response to acidity	biological process	0.595044	33.3333	4.41521	1
SCF ubiquitin ligase complex	cellular component	0.117862	39.1304	4.41466	9
phosphatidic acid biosynthetic process	biological process	0.18578	50	4.41438	3
insulin-like growth factor I binding	molecular function	0.0802673	57.1429	4.41421	4
telomere maintenance	biological process	0.00118601	47.8261	4.41392	22
potassium:chloride symporter activity	molecular function	0.70041	25	4.41362	1
dendrite membrane	cellular component	0.70041	25	4.41362	1
ammonium transport	biological process	0.836038	16.6667	4.41362	1
ammonia transmembrane transporter activity	molecular function	0.836038	16.6667	4.41362	1
cell-cell adherens junction	cellular component	0.107838	37.931	4.4135	11
protein phosphatase type 2A complex	cellular component	0.051615	45	4.41258	9
regulation of defense response to virus	biological process	0.489997	33.3333	4.41226	2
centrosome	cellular component	1.08557e-05	37.5439	4.4122	107
mitochondrial outer membrane	cellular component	0.0203093	35.6436	4.41107	36
ubiquitin thiolesterase activity	molecular function	0.92956	19.7674	4.41055	17
cation binding	molecular function	0.339103	29.4118	4.41001	15
purine base metabolic process	biological process	0.00341745	48.5714	4.40996	17
negative regulation of helicase activity	biological process	0.167806	66.6667	4.40956	2
positive regulation of hair follicle development	biological process	0.167806	66.6667	4.4094	2
auditory receptor cell fate determination	biological process	0.595044	33.3333	4.40828	1
regulation of timing of neuron differentiation	biological process	0.595044	33.3333	4.40828	1
hindbrain morphogenesis	biological process	0.70041	25	4.40828	1
STAT protein import into nucleus	biological process	0.836038	16.6667	4.40828	1
adenohypophysis development	biological process	0.878706	14.2857	4.40828	1
mitotic metaphase/anaphase transition	biological process	0.00731685	61.5385	4.40816	8
response to peptide hormone stimulus	biological process	0.00035909	46.1538	4.40757	30
testosterone 17-beta-dehydrogenase (NAD+) activity	molecular function	0.388592	40	4.40745	2
response to chemical stimulus	biological process	0.630892	25	4.40738	4
Golgi membrane	cellular component	0.000249831	33.7349	4.40451	140
nuclear matrix	cellular component	0.000287716	45.7143	4.40416	32
microsome	cellular component	0.443032	26.5455	4.40337	73
RNA methyltransferase activity	molecular function	0.489997	33.3333	4.40061	2
negative regulation of Ras GTPase activity	biological process	0.167806	66.6667	4.39686	2
negative regulation of nerve growth factor receptor signaling pathway	biological process	0.388592	40	4.39686	2
regulation of cell aging	biological process	0.489997	33.3333	4.39458	2
regulation of cellular senescence	biological process	0.489997	33.3333	4.39458	2
nucleotide-excision repair, DNA incision, 5'-to lesion	biological process	0.595044	33.3333	4.39438	1
negative regulation of telomere maintenance	biological process	0.70041	25	4.39438	1
organ development	biological process	0.449777	30.7692	4.39328	4
DNA replication	biological process	1.24067e-14	55.1948	4.39213	85
protein tyrosine/threonine phosphatase activity	molecular function	0.70041	25	4.3899	1
endoderm formation	biological process	0.963681	9.09091	4.3899	1
chaperone binding	molecular function	0.125794	34.8837	4.38878	15
homologous chromosome segregation	biological process	0.595044	33.3333	4.38852	1
cell projection assembly	biological process	0.489997	33.3333	4.38839	2
cytosol	cellular component	7.12799e-35	37.3371	4.38836	802
cell cycle arrest	biological process	0.0228279	34.4	4.3878	43
aggresome assembly	biological process	0.278947	50	4.38728	2
nucleoside-triphosphatase activity	molecular function	0.000127159	46.0526	4.38591	35
immunological synapse	cellular component	0.574812	26.6667	4.38534	4
in utero embryonic development	biological process	0.000228165	39.2157	4.38492	60
hexose transport	biological process	1.86791e-05	57.1429	4.38465	24
luteinization	biological process	0.427759	33.3333	4.38422	3
protein kinase A catalytic subunit binding	molecular function	0.18578	50	4.38386	3
regulation of DNA binding	biological process	0.382826	33.3333	4.38382	4
regulation of binding	biological process	0.449777	30.7692	4.38382	4
regulation of molecular function	biological process	0.99222	11.1111	4.38382	4
protein K63-linked deubiquitination	biological process	0.179232	41.6667	4.3834	5
'de novo' protein folding	biological process	0.595044	33.3333	4.38237	1
DNA replication origin binding	molecular function	0.778365	20	4.38237	1
chaperone-mediated protein complex assembly	biological process	0.778365	20	4.38237	1
fibroblast growth factor-activated receptor activity	molecular function	0.489997	33.3333	4.38228	2
calcium-activated potassium channel activity	molecular function	0.697293	23.0769	4.38074	3
negative regulation of telomerase activity	biological process	0.264915	42.8571	4.38057	3
heterochromatin	cellular component	0.0299851	53.8462	4.37954	7
methyltransferase activity	molecular function	0.00242976	36.6013	4.3794	56
pyridoxal phosphate binding	molecular function	0.0196639	38.9831	4.37933	23
acrosome assembly	biological process	0.58003	28.5714	4.37903	2
regulation of smooth muscle contraction	biological process	0.232188	38.4615	4.37609	5
termination of RNA polymerase II transcription	biological process	0.00412122	45.4545	4.37555	20
response to vitamin A	biological process	0.697293	23.0769	4.3736	3
viral genome replication	biological process	0.514173	28.5714	4.37334	4
intracellular calcium activated chloride channel activity	molecular function	0.278947	50	4.37261	2
protein insertion into membrane	biological process	0.58003	28.5714	4.37153	2
death domain binding	molecular function	0.278947	50	4.37131	2
positive regulation of blood vessel endothelial cell migration	biological process	0.288786	35.7143	4.37046	5
histone methyltransferase activity (H3-K36 specific)	molecular function	0.0175985	100	4.37004	3
histone H3-K36 methylation	biological process	0.0566653	75	4.37004	3
nuclear exosome (RNase complex)	cellular component	0.00559222	83.3333	4.36949	5
Ran guanyl-nucleotide exchange factor activity	molecular function	0.388592	40	4.36886	2
long term synaptic depression	biological process	0.58003	28.5714	4.36861	2
neuron remodeling	biological process	0.0322426	62.5	4.36737	5
actin filament bundle assembly	biological process	0.0249176	50	4.36675	9
transcription factor TFTC complex	cellular component	0.514173	28.5714	4.36593	4
epithelial cell differentiation involved in prostate gland development	biological process	0.114481	60	4.36434	3
methylated histone residue binding	molecular function	0.0641496	39.3939	4.36352	13
regulation of transport	biological process	0.657744	25	4.36284	2
alpha-tubulin binding	molecular function	0.476481	28.5714	4.36268	6
membrane-bounded vesicle	cellular component	0.131521	45.4545	4.36216	5
protein polymerization	biological process	0.399323	28.9474	4.36188	11
positive regulation of protein kinase B signaling cascade	biological process	0.71478	23.2558	4.36085	10
vesicle targeting	biological process	0.58003	28.5714	4.36077	2
acrosomal vesicle	cellular component	0.0222915	41.4634	4.3601	17
chromatin assembly or disassembly	biological process	0.0802673	57.1429	4.35933	4
positive regulation of proteolysis	biological process	0.0299851	53.8462	4.35922	7
blood vessel development	biological process	0.0273153	39.5833	4.3586	19
ovulation cycle	biological process	0.131521	45.4545	4.3583	5
negative regulation of bone resorption	biological process	0.128292	50	4.35709	4
actin polymerization or depolymerization	biological process	0.0412523	54.5455	4.35694	6
DNA bending activity	molecular function	0.231479	31.0345	4.35521	18
digestive tract development	biological process	0.790341	20	4.35335	3
positive regulation of cellular senescence	biological process	0.595044	33.3333	4.35196	1
senescence-associated heterochromatin focus	cellular component	0.595044	33.3333	4.35196	1
senescence-associated heterochromatin focus formation	biological process	0.595044	33.3333	4.35196	1
5'-deoxyribose-5-phosphate lyase activity	molecular function	0.70041	25	4.35196	1
AT DNA binding	molecular function	0.878706	14.2857	4.35196	1
peroxisome proliferator activated receptor binding	molecular function	0.878706	14.2857	4.35196	1
histone binding	molecular function	0.00186817	45.283	4.35141	24
sodium:hydrogen antiporter activity	molecular function	0.723453	22.2222	4.35125	2
anaphase-promoting complex-dependent proteasomal ubiquitin-dependent protein catabolic process	biological process	1.41892e-10	60	4.35116	48
late endosome membrane	cellular component	0.000472484	46.0317	4.35087	29
protein N-linked glycosylation	biological process	0.0249176	50	4.35032	9
protein maturation	biological process	0.0802673	57.1429	4.34981	4
response to calcium ion	biological process	0.0329062	38.4615	4.34922	20
dolichyl-phosphate-mannose-protein mannosyltransferase activity	molecular function	0.278947	50	4.34803	2
neuropeptide signaling pathway	biological process	0.852186	21.875	4.34729	21
activation of innate immune response	biological process	0.0279894	40	4.3472	18
positive regulation of oligodendrocyte differentiation	biological process	0.427759	33.3333	4.3469	3
membrane raft	cellular component	0.117606	31.1475	4.34529	38
Golgi cisterna	cellular component	0.0566653	75	4.34518	3
nucleoplasm	cellular component	7.71726e-43	46.8539	4.34509	417
proteasome activator complex	cellular component	0.167806	66.6667	4.34445	2
endopeptidase activator activity	molecular function	0.388592	40	4.34445	2
microtubule polymerization	biological process	0.70041	25	4.34316	1
respiratory chain complex IV assembly	biological process	0.878706	14.2857	4.34186	1
mRNA binding	molecular function	0.116817	33.9286	4.34127	19
hormone metabolic process	biological process	0.823101	18.1818	4.34123	2
production of siRNA involved in RNA interference	biological process	0.595044	33.3333	4.34089	1
targeting of mRNA for destruction involved in RNA interference	biological process	0.595044	33.3333	4.34089	1
pre-miRNA processing	biological process	0.878706	14.2857	4.34089	1
vasculature development	biological process	0.117862	39.1304	4.34044	9
potassium channel inhibitor activity	molecular function	0.595044	33.3333	4.33967	1
body fluid secretion	biological process	0.640174	25	4.33926	3
NADP metabolic process	biological process	0.388592	40	4.33861	2
mitochondrial fission	biological process	0.878706	14.2857	4.33667	1
cellular response to reactive oxygen species	biological process	0.0239505	60	4.33654	6
positive regulation of blood coagulation	biological process	0.575837	27.2727	4.33635	3
bone resorption	biological process	0.514173	28.5714	4.33523	4
carboxylesterase activity	molecular function	0.748982	22.5	4.33365	9
pyruvate dehydrogenase (acetyl-transferring) activity	molecular function	0.167806	66.6667	4.33172	2
estrogen receptor signaling pathway	biological process	0.406572	31.25	4.33099	5
intraflagellar transport particle B	cellular component	0.836038	16.6667	4.33034	1
negative regulation of activin receptor signaling pathway	biological process	0.114481	60	4.3299	3
iron ion binding	molecular function	0.44889	27.1605	4.32967	22
receptor binding	molecular function	0.77712	24.1107	4.32872	61
transferase activity, transferring acyl groups other than amino-acyl groups	molecular function	0.493729	27.5862	4.32832	8
positive regulation of granulocyte differentiation	biological process	0.278947	50	4.32789	2
positive regulation of cellular protein metabolic process	biological process	0.382826	33.3333	4.32742	4
oxidoreductase activity, acting on single donors with incorporation of molecular oxygen, incorporation of two atoms of oxygen	molecular function	0.794982	22.2222	4.32721	14
epidermis development	biological process	0.523639	26.25	4.32718	21
response to nutrient	biological process	0.0882647	32.9545	4.32675	29
positive regulation of endothelial cell proliferation	biological process	0.000275598	51.1111	4.32545	23
regulation of cellular process	biological process	0.121933	30.8271	4.32538	41
positive regulation of cell proliferation	biological process	0.00255669	32.9377	4.3247	111
negative regulation of Rho GTPase activity	biological process	0.167806	66.6667	4.32457	2
phosphatidylserine metabolic process	biological process	0.595044	33.3333	4.32351	1
positive regulation of transferase activity	biological process	0.70041	25	4.32351	1
Mullerian duct regression	biological process	0.278947	50	4.32325	2
GTP binding	molecular function	0.0115497	31.1111	4.32302	126
Schwann cell differentiation	biological process	0.836038	16.6667	4.32156	1
ATPase activity	molecular function	0.000377405	39.1608	4.31977	56
positive regulation of epithelial cell proliferation	biological process	0.0846907	36.3636	4.31969	16
5'-nucleotidase activity	molecular function	0.504689	30	4.31875	3
actin filament	cellular component	0.309179	31.25	4.31853	10
lactate metabolic process	biological process	0.167806	66.6667	4.3185	2
[truncated: 3,421 more rows]
